# Supplementary material for: 24,4,8-Trioxa-21-aza-1,3,6(1,2)-tri­benzena-2(2,3)-bicyclo­[3.3.0]octa­na­cyclo­octa­phane
Source: Acta Crystallogr Sect E Struct Rep Online. 2009 Mar 6;65(Pt 4):o670. doi: 10.1107/S160053680900720X (PMC2968892; doi:10.1107/S160053680900720X)
Supplement: Supplementary file 1 [file e-65-0o670-sup1.cif]

##############################################################################
###                                                                        ###
###        Electronic paper (Acta Crystallographica Section E)             ###
###                                                                        ###
##############################################################################
#                                                                            #
# This CIF contains the data in a paper accepted for publication in Acta     #
# Crystallographica Section E. It conforms to the requirements of Notes      #
# for Authors for Section E, and has been peer reviewed under the auspices   #
# of the IUCr Commission on Journals.                                        #
#                                                                            #
# Full details of the Crystallographic Information File format               #
# are given in the paper "The Crystallographic Information File (CIF):       #
# a New Standard Archive File for Crystallography" by S. R. Hall, F. H.      #
# Allen and I. D. Brown [Acta Cryst. (1991), A47, 655-685].                  #
#                                                                            #
# The current version of the core CIF dictionary is obtainable from          #
# ftp://ftp.iucr.org/pub/cif_core.dic. The current version number is 2.4.    #
#                                                                            #
# Software is freely available for graphical display of the structure(s) in  #
# this CIF.  For information consult the CIF home page http://www.iucr.org/  #
# cif/home.html                                                              #
#                                                                            #
# This file may be used for bona fide research purposes within the           #
# scientific community so long as proper attribution is given to the journal # 
# article from which it was obtained.                                        #
#                                                                            #
##############################################################################
                                             
data_I
_audit_creation_method     SHELXL-97
_chemical_name_systematic
;
2^4^,4,8-Trioxa-2^1^-aza-1,3,6(1,2)-tribenzena-2(2,3)-
bicyclo[3.3.0]octanacyclooctaphane
;
_chemical_name_common
;
1,6-Dioxa[6.2]orthocyclophane-[13,14]pyrrolo[2,1-<i>b</i>]oxazole
;
_chemical_formula_moiety     'C26 H25 N O3'
_chemical_formula_sum     'C26 H25 N O3'
_chemical_formula_iupac     'C26 H25 N O3'
_chemical_formula_weight     399.47
_chemical_melting_point     ?
_symmetry_cell_setting     monoclinic
_symmetry_space_group_name_H-M     'C 2/c'
_symmetry_space_group_name_hall     C2/c
loop_
    _symmetry_equiv_pos_as_xyz
    'x, y, z'
    '-x, y, -z+1/2'
    'x+1/2, y+1/2, z'
    '-x+1/2, y+1/2, -z+1/2'
    '-x, -y, -z'
    'x, -y, z-1/2'
    '-x+1/2, -y+1/2, -z'
    'x+1/2, -y+1/2, z-1/2'
_cell_length_a     31.1942(7)
_cell_length_b     8.3992(2)
_cell_length_c     16.0323(4)
_cell_angle_alpha     90.00
_cell_angle_beta     101.4680(10)
_cell_angle_gamma     90.00
_cell_volume     4116.70(17)
_cell_formula_units_Z     8
_cell_measurement_reflns_used     4735
_cell_measurement_theta_min     1.33
_cell_measurement_theta_max     28.21
_cell_measurement_temperature     293(2)
_exptl_crystal_description     Block
_exptl_crystal_colour     colourless
_exptl_crystal_size_max     0.25
_exptl_crystal_size_mid     0.20
_exptl_crystal_size_min     0.20
_exptl_crystal_density_diffrn     1.289
_exptl_crystal_density_meas     ?
_exptl_crystal_density_method     'not measured'
_exptl_crystal_F_000     1696
_exptl_absorpt_coefficient_mu     0.084
_exptl_absorpt_correction_type     multi-scan
_exptl_absorpt_process_details     '(SADABS; Sheldrick, 2001)'
_exptl_absorpt_correction_T_min     0.9793
_exptl_absorpt_correction_T_max     0.9834
_exptl_special_details
;
;
_diffrn_ambient_temperature     293(2)
_diffrn_radiation_type     MoK\a
_diffrn_radiation_wavelength     0.71073
_diffrn_radiation_source     'fine-focus sealed tube'
_diffrn_radiation_monochromator     graphite
_diffrn_measurement_device_type     'Bruker Kappa APEXII area-detector'
_diffrn_measurement_method     \w
_diffrn_detector_area_resol_mean     ?
_diffrn_reflns_number     22005
_diffrn_reflns_av_R_equivalents     0.0292
_diffrn_reflns_av_sigmaI/netI     0.0293
_diffrn_reflns_theta_min     1.33
_diffrn_reflns_theta_max     28.21
_diffrn_reflns_theta_full     28.21
_diffrn_measured_fraction_theta_max     0.986
_diffrn_measured_fraction_theta_full     0.986
_diffrn_reflns_limit_h_min     -40
_diffrn_reflns_limit_h_max     41
_diffrn_reflns_limit_k_min     -11
_diffrn_reflns_limit_k_max     10
_diffrn_reflns_limit_l_min     -20
_diffrn_reflns_limit_l_max     21
_diffrn_standards_number     0
_diffrn_standards_interval_count     ?
_diffrn_standards_interval_time     ?
_diffrn_standards_decay_%     ?
_refine_special_details
;
Refinement of <i>F</i>^2^ against ALL reflections. The weighted <i>R</i>-factor
<i>wR</i> and goodness of fit <i>S</i> are based on <i>F</i>^2^, conventional
<i>R</i>-factors <i>R</i> are based on <i>F</i>, with <i>F</i> set to zero for
negative <i>F</i>^2^. The threshold expression of <i>F</i>^2^ >
\s(<i>F</i>^2^) is used only for calculating <i>R</i>-factors(gt) <i>etc</i>.
and is not relevant to the choice of reflections for refinement.
<i>R</i>-factors based on <i>F</i>^2^ are statistically about twice as large
as those based on <i>F</i>, and <i>R</i>- factors based on ALL data will be
even larger.
;
_reflns_number_total     5004
_reflns_number_gt     2790
_reflns_threshold_expression     I>2\s(I)
_refine_ls_structure_factor_coef     Fsqd
_refine_ls_matrix_type     full
_refine_ls_R_factor_all     0.1091
_refine_ls_R_factor_gt     0.0585
_refine_ls_wR_factor_gt     0.1703
_refine_ls_wR_factor_ref     0.2132
_refine_ls_goodness_of_fit_ref     1.031
_refine_ls_restrained_S_all     1.031
_refine_ls_number_reflns     5004
_refine_ls_number_parameters     271
_refine_ls_number_restraints     0
_refine_ls_hydrogen_treatment     constr
_refine_ls_weighting_scheme     calc
_refine_ls_weighting_details
         'calc w=1/[\s^2^(Fo^2^)+(0.1118P)^2^+1.2039P] where P=(Fo^2^+2Fc^2^)/3'
_atom_sites_solution_hydrogens     geom
_atom_sites_solution_primary     direct
_atom_sites_solution_secondary     difmap
_refine_ls_shift/su_max     0.000
_refine_ls_shift/su_mean     0.000
_refine_diff_density_max     0.401
_refine_diff_density_min     -0.219
_refine_ls_extinction_method     none
_refine_ls_extinction_coef     ?
loop_
    _atom_type_symbol
    _atom_type_description
    _atom_type_scat_dispersion_real
    _atom_type_scat_dispersion_imag
    _atom_type_scat_source
    'C' 'C' 0.0033 0.0016
                         'International Tables Vol C Tables 4.2.6.8 and 6.1.1.4'
    'H' 'H' 0.0000 0.0000
                         'International Tables Vol C Tables 4.2.6.8 and 6.1.1.4'
    'N' 'N' 0.0061 0.0033
                         'International Tables Vol C Tables 4.2.6.8 and 6.1.1.4'
    'O' 'O' 0.0106 0.0060
                         'International Tables Vol C Tables 4.2.6.8 and 6.1.1.4'
_computing_data_collection     'APEX2 (Bruker, 2004)'
_computing_cell_refinement     'SAINT (Bruker, 2004)'
_computing_data_reduction     'SAINT (Bruker, 2004)'
_computing_structure_solution     'SHELXS97 (Sheldrick, 2008)'
_computing_structure_refinement     'SHELXL97 (Sheldrick, 2008)'
_computing_molecular_graphics
;
ORTEP-3 (Farrugia, 1997) and PLATON (Spek, 2009)
;
_computing_publication_material
;
SHELXL97 (Sheldrick, 2008) and PLATON (Spek, 2009)
;
loop_
    _atom_site_type_symbol
    _atom_site_label
    _atom_site_fract_x
    _atom_site_fract_y
    _atom_site_fract_z
    _atom_site_U_iso_or_equiv
    _atom_site_adp_type
    _atom_site_calc_flag
    _atom_site_refinement_flags
    _atom_site_occupancy
    _atom_site_disorder_assembly
    _atom_site_disorder_group
    O O1 0.20831(5) 1.12120(17) 0.44961(9) 0.0625(4) Uani d . 1 . .
    O O2 0.14559(5) 0.87432(17) 0.35663(10) 0.0594(4) Uani d . 1 . .
    O O3 0.11764(7) 1.3961(2) 0.32924(11) 0.0843(6) Uani d . 1 . .
    N N1 0.06599(6) 1.2386(2) 0.24650(12) 0.0645(5) Uani d . 1 . .
    C C1 0.21940(7) 0.7919(3) 0.37217(15) 0.0599(6) Uani d . 1 . .
    C C2 0.22911(10) 0.7010(3) 0.30588(17) 0.0781(8) Uani d . 1 . .
    H H2 0.2090 0.6262 0.2794 0.094 Uiso calc R 1 . .
    C C3 0.26785(11) 0.7196(4) 0.27879(19) 0.0905(9) Uani d . 1 . .
    H H3 0.2739 0.6577 0.2345 0.109 Uiso calc R 1 . .
    C C4 0.29724(11) 0.8295(4) 0.3174(2) 0.0923(9) Uani d . 1 . .
    H H4 0.3236 0.8419 0.2993 0.111 Uiso calc R 1 . .
    C C5 0.28860(8) 0.9222(3) 0.38261(18) 0.0752(7) Uani d . 1 . .
    H H5 0.3090 0.9971 0.4081 0.090 Uiso calc R 1 . .
    C C6 0.24927(8) 0.9047(3) 0.41087(15) 0.0607(6) Uani d . 1 . .
    C C7 0.24064(8) 1.0041(3) 0.48294(15) 0.0668(6) Uani d . 1 . .
    H H7A 0.2302 0.9376 0.5242 0.080 Uiso calc R 1 . .
    H H7B 0.2674 1.0560 0.5112 0.080 Uiso calc R 1 . .
    C C8 0.17635(7) 1.1527(2) 0.49412(13) 0.0527(5) Uani d . 1 . .
    C C9 0.18214(9) 1.1313(3) 0.58168(14) 0.0665(6) Uani d . 1 . .
    H H9 0.2089 1.0964 0.6125 0.080 Uiso calc R 1 . .
    C C10 0.14848(10) 1.1616(3) 0.62241(16) 0.0745(7) Uani d . 1 . .
    H H10 0.1523 1.1456 0.6808 0.089 Uiso calc R 1 . .
    C C11 0.10922(10) 1.2155(3) 0.57754(17) 0.0774(7) Uani d . 1 . .
    H H11 0.0862 1.2343 0.6052 0.093 Uiso calc R 1 . .
    C C12 0.10395(8) 1.2421(3) 0.49096(16) 0.0704(7) Uani d . 1 . .
    H H12 0.0774 1.2816 0.4612 0.084 Uiso calc R 1 . .
    C C13 0.13715(7) 1.2113(2) 0.44787(13) 0.0525(5) Uani d . 1 . .
    C C14 0.13172(7) 1.2381(3) 0.35333(14) 0.0563(5) Uani d . 1 . .
    H H14 0.1603 1.2224 0.3381 0.068 Uiso calc R 1 . .
    C C15 0.07270(10) 1.3900(3) 0.28885(17) 0.0798(8) Uani d . 1 . .
    H H15 0.0538 1.4013 0.3306 0.096 Uiso calc R 1 . .
    C C16 0.06289(13) 1.5177(4) 0.22115(19) 0.1011(10) Uani d . 1 . .
    H H16A 0.0388 1.5845 0.2301 0.121 Uiso calc R 1 . .
    H H16B 0.0884 1.5840 0.2213 0.121 Uiso calc R 1 . .
    C C17 0.05085(14) 1.4273(4) 0.1393(2) 0.1170(12) Uani d . 1 . .
    H H17A 0.0193 1.4220 0.1209 0.140 Uiso calc R 1 . .
    H H17B 0.0631 1.4782 0.0950 0.140 Uiso calc R 1 . .
    C C18 0.06941(10) 1.2667(3) 0.15755(16) 0.0816(8) Uani d . 1 . .
    H H18A 0.0528 1.1882 0.1201 0.098 Uiso calc R 1 . .
    H H18B 0.0997 1.2631 0.1511 0.098 Uiso calc R 1 . .
    C C19 0.09799(7) 1.1284(2) 0.29399(13) 0.0525(5) Uani d . 1 . .
    H H19 0.1133 1.0770 0.2534 0.063 Uiso calc R 1 . .
    C C20 0.07809(7) 0.9999(3) 0.33905(12) 0.0519(5) Uani d . 1 . .
    C C21 0.10425(7) 0.8702(2) 0.37255(13) 0.0540(5) Uani d . 1 . .
    C C22 0.08812(9) 0.7507(3) 0.41656(16) 0.0687(7) Uani d . 1 . .
    H H22 0.1058 0.6657 0.4391 0.082 Uiso calc R 1 . .
    C C23 0.04511(10) 0.7597(3) 0.42659(19) 0.0816(8) Uani d . 1 . .
    H H23 0.0338 0.6801 0.4563 0.098 Uiso calc R 1 . .
    C C24 0.01903(9) 0.8843(4) 0.3933(2) 0.0832(8) Uani d . 1 . .
    H H24 -0.0099 0.8886 0.4001 0.100 Uiso calc R 1 . .
    C C25 0.03556(8) 1.0033(3) 0.34981(16) 0.0698(7) Uani d . 1 . .
    H H25 0.0176 1.0875 0.3273 0.084 Uiso calc R 1 . .
    C C26 0.17676(7) 0.7624(3) 0.39923(16) 0.0657(6) Uani d . 1 . .
    H H26A 0.1668 0.6548 0.3845 0.079 Uiso calc R 1 . .
    H H26B 0.1804 0.7750 0.4604 0.079 Uiso calc R 1 . .
loop_
    _atom_site_aniso_label
    _atom_site_aniso_U_11
    _atom_site_aniso_U_22
    _atom_site_aniso_U_33
    _atom_site_aniso_U_12
    _atom_site_aniso_U_13
    _atom_site_aniso_U_23
    O1 0.0701(10) 0.0589(9) 0.0583(9) 0.0164(7) 0.0121(8) 0.0064(7)
    O2 0.0591(9) 0.0554(9) 0.0626(9) 0.0100(7) 0.0094(7) 0.0100(7)
    O3 0.1190(16) 0.0529(10) 0.0703(11) -0.0025(9) -0.0067(10) 0.0091(8)
    N1 0.0603(12) 0.0722(13) 0.0579(11) 0.0056(9) 0.0046(9) 0.0161(9)
    C1 0.0632(14) 0.0525(12) 0.0595(13) 0.0157(10) 0.0015(11) 0.0063(10)
    C2 0.0860(19) 0.0707(16) 0.0692(16) 0.0215(13) -0.0045(14) -0.0063(13)
    C3 0.098(2) 0.100(2) 0.0741(18) 0.0352(18) 0.0192(17) -0.0050(16)
    C4 0.083(2) 0.111(2) 0.089(2) 0.0345(18) 0.0320(17) 0.0158(19)
    C5 0.0646(16) 0.0723(16) 0.0863(18) 0.0094(12) 0.0089(13) 0.0138(14)
    C6 0.0640(14) 0.0521(12) 0.0622(14) 0.0154(10) 0.0035(11) 0.0072(10)
    C7 0.0656(15) 0.0626(14) 0.0653(15) 0.0142(11) -0.0032(11) 0.0013(11)
    C8 0.0643(13) 0.0428(11) 0.0487(11) -0.0024(9) 0.0059(10) -0.0038(8)
    C9 0.0797(16) 0.0666(15) 0.0478(12) -0.0007(12) -0.0003(11) -0.0036(10)
    C10 0.104(2) 0.0747(16) 0.0452(12) -0.0122(14) 0.0145(14) -0.0080(11)
    C11 0.0869(19) 0.0867(19) 0.0649(16) -0.0075(14) 0.0302(15) -0.0144(13)
    C12 0.0687(15) 0.0807(17) 0.0619(15) 0.0058(12) 0.0136(12) -0.0048(12)
    C13 0.0616(13) 0.0468(11) 0.0486(11) -0.0020(9) 0.0097(10) -0.0061(9)
    C14 0.0621(13) 0.0550(13) 0.0502(12) 0.0010(9) 0.0074(10) 0.0041(9)
    C15 0.104(2) 0.0718(17) 0.0639(15) 0.0302(14) 0.0183(15) 0.0094(12)
    C16 0.144(3) 0.080(2) 0.0763(19) 0.0394(18) 0.0144(18) 0.0199(16)
    C17 0.178(4) 0.086(2) 0.078(2) 0.009(2) 0.004(2) 0.0264(18)
    C18 0.102(2) 0.0821(18) 0.0520(14) -0.0150(14) -0.0052(13) 0.0114(12)
    C19 0.0564(12) 0.0537(12) 0.0461(11) 0.0062(9) 0.0074(9) 0.0007(9)
    C20 0.0541(13) 0.0550(12) 0.0445(11) 0.0000(9) 0.0046(9) -0.0044(9)
    C21 0.0617(13) 0.0503(12) 0.0473(11) -0.0052(9) 0.0044(9) -0.0047(9)
    C22 0.0781(17) 0.0597(14) 0.0647(15) -0.0086(11) 0.0053(12) 0.0034(11)
    C23 0.092(2) 0.0769(18) 0.0759(18) -0.0253(15) 0.0164(15) 0.0091(14)
    C24 0.0637(16) 0.094(2) 0.093(2) -0.0116(14) 0.0185(14) 0.0062(16)
    C25 0.0621(15) 0.0729(16) 0.0733(16) -0.0012(11) 0.0109(12) 0.0062(12)
    C26 0.0678(15) 0.0525(13) 0.0717(15) 0.0072(10) 0.0019(12) 0.0098(11)
_geom_special_details
;
All e.s.d.'s (except the e.s.d. in the dihedral angle between two l.s. planes)
are estimated using the full covariance matrix. The cell e.s.d.'s are taken
into account individually in the estimation of e.s.d.'s in distances, angles
and torsion angles; correlations between e.s.d.'s in cell parameters are only
used when they are defined by crystal symmetry. An approximate (isotropic)
treatment of cell e.s.d.'s is used for estimating e.s.d.'s involving l.s.
planes.
;
loop_
    _geom_bond_atom_site_label_1
    _geom_bond_atom_site_label_2
    _geom_bond_site_symmetry_2
    _geom_bond_distance
    _geom_bond_publ_flag
    O1 C8 . 1.362(2) ?
    O1 C7 . 1.433(2) ?
    O2 C21 . 1.364(3) ?
    O2 C26 . 1.425(2) ?
    O3 C15 . 1.423(3) ?
    O3 C14 . 1.427(3) ?
    N1 C15 . 1.437(3) ?
    N1 C19 . 1.459(3) ?
    N1 C18 . 1.470(3) ?
    C1 C6 . 1.386(3) ?
    C1 C2 . 1.390(3) ?
    C1 C26 . 1.500(3) ?
    C2 C3 . 1.372(4) ?
    C2 H2 . 0.9300 ?
    C3 C4 . 1.360(5) ?
    C3 H3 . 0.9300 ?
    C4 C5 . 1.373(4) ?
    C4 H4 . 0.9300 ?
    C5 C6 . 1.398(3) ?
    C5 H5 . 0.9300 ?
    C6 C7 . 1.493(3) ?
    C7 H7A . 0.9700 ?
    C7 H7B . 0.9700 ?
    C8 C13 . 1.388(3) ?
    C8 C9 . 1.391(3) ?
    C9 C10 . 1.366(4) ?
    C9 H9 . 0.9300 ?
    C10 C11 . 1.368(4) ?
    C10 H10 . 0.9300 ?
    C11 C12 . 1.383(4) ?
    C11 H11 . 0.9300 ?
    C12 C13 . 1.379(3) ?
    C12 H12 . 0.9300 ?
    C13 C14 . 1.508(3) ?
    C14 C19 . 1.569(3) ?
    C14 H14 . 0.9800 ?
    C15 C16 . 1.513(4) ?
    C15 H15 . 0.9800 ?
    C16 C17 . 1.498(5) ?
    C16 H16A . 0.9700 ?
    C16 H16B . 0.9700 ?
    C17 C18 . 1.475(4) ?
    C17 H17A . 0.9700 ?
    C17 H17B . 0.9700 ?
    C18 H18A . 0.9700 ?
    C18 H18B . 0.9700 ?
    C19 C20 . 1.501(3) ?
    C19 H19 . 0.9800 ?
    C20 C25 . 1.372(3) ?
    C20 C21 . 1.402(3) ?
    C21 C22 . 1.378(3) ?
    C22 C23 . 1.385(4) ?
    C22 H22 . 0.9300 ?
    C23 C24 . 1.367(4) ?
    C23 H23 . 0.9300 ?
    C24 C25 . 1.376(4) ?
    C24 H24 . 0.9300 ?
    C25 H25 . 0.9300 ?
    C26 H26A . 0.9700 ?
    C26 H26B . 0.9700 ?
loop_
    _geom_angle_atom_site_label_1
    _geom_angle_atom_site_label_2
    _geom_angle_atom_site_label_3
    _geom_angle_site_symmetry_1
    _geom_angle_site_symmetry_3
    _geom_angle
    _geom_angle_publ_flag
    C8 O1 C7 . . 118.15(17) ?
    C21 O2 C26 . . 118.28(17) ?
    C15 O3 C14 . . 108.19(18) ?
    C15 N1 C19 . . 107.11(18) ?
    C15 N1 C18 . . 106.54(19) ?
    C19 N1 C18 . . 115.7(2) ?
    C6 C1 C2 . . 119.2(2) ?
    C6 C1 C26 . . 122.7(2) ?
    C2 C1 C26 . . 118.1(2) ?
    C3 C2 C1 . . 121.3(3) ?
    C3 C2 H2 . . 119.4 ?
    C1 C2 H2 . . 119.4 ?
    C4 C3 C2 . . 119.3(3) ?
    C4 C3 H3 . . 120.3 ?
    C2 C3 H3 . . 120.3 ?
    C3 C4 C5 . . 121.0(3) ?
    C3 C4 H4 . . 119.5 ?
    C5 C4 H4 . . 119.5 ?
    C4 C5 C6 . . 120.3(3) ?
    C4 C5 H5 . . 119.8 ?
    C6 C5 H5 . . 119.8 ?
    C1 C6 C5 . . 118.8(2) ?
    C1 C6 C7 . . 121.3(2) ?
    C5 C6 C7 . . 119.8(2) ?
    O1 C7 C6 . . 108.49(18) ?
    O1 C7 H7A . . 110.0 ?
    C6 C7 H7A . . 110.0 ?
    O1 C7 H7B . . 110.0 ?
    C6 C7 H7B . . 110.0 ?
    H7A C7 H7B . . 108.4 ?
    O1 C8 C13 . . 116.60(18) ?
    O1 C8 C9 . . 122.8(2) ?
    C13 C8 C9 . . 120.6(2) ?
    C10 C9 C8 . . 120.0(2) ?
    C10 C9 H9 . . 120.0 ?
    C8 C9 H9 . . 120.0 ?
    C9 C10 C11 . . 120.2(2) ?
    C9 C10 H10 . . 119.9 ?
    C11 C10 H10 . . 119.9 ?
    C10 C11 C12 . . 119.8(2) ?
    C10 C11 H11 . . 120.1 ?
    C12 C11 H11 . . 120.1 ?
    C13 C12 C11 . . 121.4(2) ?
    C13 C12 H12 . . 119.3 ?
    C11 C12 H12 . . 119.3 ?
    C12 C13 C8 . . 117.9(2) ?
    C12 C13 C14 . . 122.0(2) ?
    C8 C13 C14 . . 120.04(19) ?
    O3 C14 C13 . . 112.20(18) ?
    O3 C14 C19 . . 104.38(17) ?
    C13 C14 C19 . . 116.72(18) ?
    O3 C14 H14 . . 107.7 ?
    C13 C14 H14 . . 107.7 ?
    C19 C14 H14 . . 107.7 ?
    O3 C15 N1 . . 106.52(19) ?
    O3 C15 C16 . . 110.0(3) ?
    N1 C15 C16 . . 107.4(2) ?
    O3 C15 H15 . . 110.9 ?
    N1 C15 H15 . . 110.9 ?
    C16 C15 H15 . . 110.9 ?
    C17 C16 C15 . . 104.4(3) ?
    C17 C16 H16A . . 110.9 ?
    C15 C16 H16A . . 110.9 ?
    C17 C16 H16B . . 110.9 ?
    C15 C16 H16B . . 110.9 ?
    H16A C16 H16B . . 108.9 ?
    C18 C17 C16 . . 105.6(2) ?
    C18 C17 H17A . . 110.6 ?
    C16 C17 H17A . . 110.6 ?
    C18 C17 H17B . . 110.6 ?
    C16 C17 H17B . . 110.6 ?
    H17A C17 H17B . . 108.7 ?
    N1 C18 C17 . . 103.8(2) ?
    N1 C18 H18A . . 111.0 ?
    C17 C18 H18A . . 111.0 ?
    N1 C18 H18B . . 111.0 ?
    C17 C18 H18B . . 111.0 ?
    H18A C18 H18B . . 109.0 ?
    N1 C19 C20 . . 113.70(17) ?
    N1 C19 C14 . . 104.53(17) ?
    C20 C19 C14 . . 114.96(17) ?
    N1 C19 H19 . . 107.8 ?
    C20 C19 H19 . . 107.8 ?
    C14 C19 H19 . . 107.8 ?
    C25 C20 C21 . . 118.2(2) ?
    C25 C20 C19 . . 123.3(2) ?
    C21 C20 C19 . . 118.58(18) ?
    O2 C21 C22 . . 124.7(2) ?
    O2 C21 C20 . . 114.11(18) ?
    C22 C21 C20 . . 121.2(2) ?
    C21 C22 C23 . . 118.7(2) ?
    C21 C22 H22 . . 120.6 ?
    C23 C22 H22 . . 120.6 ?
    C24 C23 C22 . . 120.8(2) ?
    C24 C23 H23 . . 119.6 ?
    C22 C23 H23 . . 119.6 ?
    C23 C24 C25 . . 120.0(3) ?
    C23 C24 H24 . . 120.0 ?
    C25 C24 H24 . . 120.0 ?
    C20 C25 C24 . . 121.2(2) ?
    C20 C25 H25 . . 119.4 ?
    C24 C25 H25 . . 119.4 ?
    O2 C26 C1 . . 108.19(18) ?
    O2 C26 H26A . . 110.1 ?
    C1 C26 H26A . . 110.1 ?
    O2 C26 H26B . . 110.1 ?
    C1 C26 H26B . . 110.1 ?
    H26A C26 H26B . . 108.4 ?
loop_
    _geom_torsion_atom_site_label_1
    _geom_torsion_atom_site_label_2
    _geom_torsion_atom_site_label_3
    _geom_torsion_atom_site_label_4
    _geom_torsion_site_symmetry_1
    _geom_torsion_site_symmetry_2
    _geom_torsion_site_symmetry_3
    _geom_torsion_site_symmetry_4
    _geom_torsion
    _geom_torsion_publ_flag
    C6 C1 C2 C3 . . . . 0.7(4) ?
    C26 C1 C2 C3 . . . . -178.8(2) ?
    C1 C2 C3 C4 . . . . -0.2(4) ?
    C2 C3 C4 C5 . . . . -0.3(5) ?
    C3 C4 C5 C6 . . . . 0.3(4) ?
    C2 C1 C6 C5 . . . . -0.7(3) ?
    C26 C1 C6 C5 . . . . 178.8(2) ?
    C2 C1 C6 C7 . . . . -179.3(2) ?
    C26 C1 C6 C7 . . . . 0.2(3) yes
    C4 C5 C6 C1 . . . . 0.2(3) ?
    C4 C5 C6 C7 . . . . 178.9(2) ?
    C8 O1 C7 C6 . . . . 138.6(2) yes
    C1 C6 C7 O1 . . . . -74.0(3) yes
    C5 C6 C7 O1 . . . . 107.5(2) ?
    C7 O1 C8 C13 . . . . -154.37(19) yes
    C7 O1 C8 C9 . . . . 26.9(3) ?
    O1 C8 C9 C10 . . . . -178.5(2) ?
    C13 C8 C9 C10 . . . . 2.8(3) ?
    C8 C9 C10 C11 . . . . -1.1(4) ?
    C9 C10 C11 C12 . . . . -1.2(4) ?
    C10 C11 C12 C13 . . . . 1.8(4) ?
    C11 C12 C13 C8 . . . . -0.1(3) ?
    C11 C12 C13 C14 . . . . 179.4(2) ?
    O1 C8 C13 C12 . . . . 179.08(19) ?
    C9 C8 C13 C12 . . . . -2.2(3) ?
    O1 C8 C13 C14 . . . . -0.4(3) yes
    C9 C8 C13 C14 . . . . 178.3(2) ?
    C15 O3 C14 C13 . . . . -105.7(2) ?
    C15 O3 C14 C19 . . . . 21.6(2) ?
    C12 C13 C14 O3 . . . . 54.1(3) ?
    C8 C13 C14 O3 . . . . -126.5(2) ?
    C12 C13 C14 C19 . . . . -66.3(3) ?
    C8 C13 C14 C19 . . . . 113.2(2) yes
    C14 O3 C15 N1 . . . . -31.6(3) ?
    C14 O3 C15 C16 . . . . -147.6(2) ?
    C19 N1 C15 O3 . . . . 28.2(2) ?
    C18 N1 C15 O3 . . . . -96.2(2) ?
    C19 N1 C15 C16 . . . . 145.9(2) ?
    C18 N1 C15 C16 . . . . 21.5(3) ?
    O3 C15 C16 C17 . . . . 115.0(3) ?
    N1 C15 C16 C17 . . . . -0.5(4) ?
    C15 C16 C17 C18 . . . . -20.5(4) ?
    C15 N1 C18 C17 . . . . -34.3(3) ?
    C19 N1 C18 C17 . . . . -153.2(2) ?
    C16 C17 C18 N1 . . . . 33.6(4) ?
    C15 N1 C19 C20 . . . . 111.9(2) ?
    C18 N1 C19 C20 . . . . -129.5(2) ?
    C15 N1 C19 C14 . . . . -14.3(2) ?
    C18 N1 C19 C14 . . . . 104.3(2) ?
    O3 C14 C19 N1 . . . . -4.3(2) ?
    C13 C14 C19 N1 . . . . 120.2(2) ?
    O3 C14 C19 C20 . . . . -129.65(19) ?
    C13 C14 C19 C20 . . . . -5.2(3) yes
    N1 C19 C20 C25 . . . . -12.9(3) ?
    C14 C19 C20 C25 . . . . 107.6(2) ?
    N1 C19 C20 C21 . . . . 167.67(18) ?
    C14 C19 C20 C21 . . . . -71.9(2) yes
    C26 O2 C21 C22 . . . . -10.6(3) ?
    C26 O2 C21 C20 . . . . 170.11(18) yes
    C25 C20 C21 O2 . . . . 178.11(19) ?
    C19 C20 C21 O2 . . . . -2.4(3) yes
    C25 C20 C21 C22 . . . . -1.2(3) ?
    C19 C20 C21 C22 . . . . 178.2(2) ?
    O2 C21 C22 C23 . . . . -178.6(2) ?
    C20 C21 C22 C23 . . . . 0.7(3) ?
    C21 C22 C23 C24 . . . . 0.2(4) ?
    C22 C23 C24 C25 . . . . -0.5(4) ?
    C21 C20 C25 C24 . . . . 0.9(3) ?
    C19 C20 C25 C24 . . . . -178.5(2) ?
    C23 C24 C25 C20 . . . . -0.1(4) ?
    C21 O2 C26 C1 . . . . -179.37(17) yes
    C6 C1 C26 O2 . . . . 84.9(3) yes
    C2 C1 C26 O2 . . . . -95.5(2) ?
loop_
    _geom_hbond_atom_site_label_D
    _geom_hbond_atom_site_label_H
    _geom_hbond_atom_site_label_A
    _geom_hbond_site_symmetry_A
    _geom_hbond_distance_DH
    _geom_hbond_distance_HA
    _geom_hbond_distance_DA
    _geom_hbond_angle_DHA
    _geom_hbond_publ_flag
    C7 H7A Cg1 7_546 0.97 2.94 3.827(3) 153 yes
data_global
_journal_date_recd_electronic     2009-02-18
_journal_date_accepted     2009-02-26
_journal_name_full     'Acta Crystallographica, Section E'
_journal_year     2009
_journal_volume     65
_journal_issue      4
_journal_page_first     o670
_journal_page_last     o670
_journal_paper_category     QO
_journal_coeditor_code     WN2311
_publ_contact_author_name     'P.R.Seshadri'
_publ_contact_author_address
;
PostGraduate and Research Department of Physics
Agurchand Manmull Jain College
Chennai - 600 114
India
;
_publ_contact_author_email     'seshadri_pr@yahoo.com'
_publ_contact_author_fax     ?
_publ_contact_author_phone     '9144 22246056'
_publ_section_title
;\
2^4^,4,8-Trioxa-2^1^-aza-1,3,6(1,2)-tribenzena-2(2,3)-bicyclo[3.3.0]\
octanacyclooctaphane
;
loop_
    _publ_author_name
    _publ_author_footnote
    _publ_author_address
    'Seshadri, P. R.' .
;
PostGraduate and Research Department of Physics
Agurchand Manmull Jain College
Chennai 600 114
India
;
    'Balakrishnan, B.' .
;
Department of Physics
P. T. Lee Chengalvaraya Naicker College of Engineering and Technology
Kancheepuram 631 502
India
;
    'Ilangovan, K.' .
;
PostGraduate and Research Department of Physics
RKM Vivekananda College
Chennai 600 004
India
;
    'Purushothaman, S.' .
;
Department of Organic Chemistry
University of Madras
Guindy Campus
Chennai 600 025
India
;
    'Raghunathan, R.' .
;
Department of Organic Chemistry
University of Madras
Guindy Campus
Chennai 600 025
India
;
_publ_section_synopsis     .
