# Supplementary material for: 24,4,8-Trioxa-21-aza-1,3,6(1,2)-tri­benzena-2(2,3)-bicyclo­[3.3.0]octa­na­cyclo­octa­phane
Source: Acta Crystallogr Sect E Struct Rep Online. 2009 Mar 6;65(Pt 4):o670. doi: 10.1107/S160053680900720X (PMC2968892; doi:10.1107/S160053680900720X)
Supplement: Supplementary file 2 [file e-65-0o670-Isup2.hkl]

#
# h,k,l, Fc-squared, Fo-squared, sigma(Fo-squared) and status flag
#
data_I
_shelx_title ' BK7 in C2/c'
_shelx_refln_list_code          4
_shelx_F_calc_maximum      384.29
_exptl_crystal_F_000      1696.00
_reflns_d_resolution_high  0.7517
 
loop_
 _symmetry_equiv_pos_as_xyz
 'x, y, z'
 '-x, y, -z+1/2'
 'x+1/2, y+1/2, z'
 '-x+1/2, y+1/2, -z+1/2'
 '-x, -y, -z'
 'x, -y, z-1/2'
 '-x+1/2, -y+1/2, -z'
 'x+1/2, -y+1/2, z-1/2'
 
_cell_length_a    31.1942
_cell_length_b     8.3992
_cell_length_c    16.0323
_cell_angle_alpha  90.000
_cell_angle_beta  101.468
_cell_angle_gamma  90.000
 
_shelx_F_squared_multiplier     1.000
 
loop_
 _refln_index_h
 _refln_index_k
 _refln_index_l
 _refln_F_squared_calc
 _refln_F_squared_meas
 _refln_F_squared_sigma
 _refln_observed_status
   2   0   0     7340.44       -0.60      0.60 o
   4   0   0    10680.05    12564.71    160.59 o
   6   0   0    67768.48    69645.07    684.86 o
   8   0   0     3540.12     3388.79     34.78 o
  10   0   0       18.84       20.53      2.84 o
  12   0   0      913.65     1043.53     15.00 o
  14   0   0      489.08      353.83      8.34 o
  16   0   0      153.12      229.58      8.30 o
  18   0   0        9.83       12.26      7.46 o
  20   0   0        7.19        0.27      7.50 o
  22   0   0       50.16       41.92      9.82 o
  24   0   0      432.97      318.41     23.61 o
  26   0   0      704.36      679.35     34.50 o
  28   0   0     2025.51     1990.06     59.62 o
  30   0   0        6.38       19.37     31.56 o
  32   0   0      164.81      155.52     30.58 o
  34   0   0        1.54        9.70     21.21 o
  36   0   0       82.64      156.17     32.71 o
  38   0   0        2.73        9.37     23.84 o
  40   0   0        5.04       50.80     29.59 o
   1   1   0     7281.23     6691.70    111.65 o
   3   1   0     9376.67     8951.94     62.01 o
   5   1   0     3192.05     3567.78     25.80 o
   7   1   0     9093.44     9086.47     62.62 o
   9   1   0     1658.03     1334.11     12.93 o
  11   1   0      638.76      670.37      8.89 o
  13   1   0     1067.80     1184.05     17.51 o
  15   1   0     4356.78     4380.54     41.22 o
  17   1   0     2081.35     2259.27     24.18 o
  19   1   0      793.58      835.76     18.24 o
  21   1   0      942.15      832.41     15.72 o
  23   1   0       71.09      107.19      9.88 o
  25   1   0       97.60      150.34     12.49 o
  27   1   0       50.98       37.39     13.55 o
  29   1   0      206.25      209.66     18.82 o
  31   1   0      136.84       93.31     18.03 o
  33   1   0        0.34       -2.03     11.39 o
  35   1   0       17.14       33.79     14.30 o
  37   1   0        0.16       -8.23     14.23 o
  39   1   0        2.61      -15.53     15.53 o
   0   2   0    62324.03    64089.01    847.66 o
   2   2   0     4096.85     3608.21     33.15 o
   4   2   0    26489.24    26447.50    194.61 o
   6   2   0       39.03       17.97      1.84 o
   8   2   0        9.48       23.43      2.25 o
  10   2   0      944.65      918.37     11.98 o
  12   2   0      105.49      189.02      5.09 o
  14   2   0      510.67      533.31      8.73 o
  16   2   0       91.76       86.61      4.44 o
  18   2   0     1525.98     1611.36     20.12 o
  20   2   0      326.20      383.38     10.78 o
  22   2   0     1274.35     1192.23     23.42 o
  24   2   0      860.61      865.28     25.26 o
  26   2   0      318.27      299.23     16.16 o
  28   2   0       26.80       25.93     12.39 o
  30   2   0      136.55      193.24     19.16 o
  32   2   0        7.89       27.93     12.97 o
  34   2   0        9.02      -12.47     18.49 o
  36   2   0        0.02       -8.16     16.72 o
  38   2   0        3.70        8.63     39.87 o
   1   3   0     9028.44     9429.81    100.12 o
   3   3   0    17585.97    18105.70    178.82 o
   5   3   0      195.50      193.38      5.16 o
   7   3   0     3511.47     4038.84     31.97 o
   9   3   0       20.82        2.66      3.24 o
  11   3   0        0.00       -2.25      2.25 o
  13   3   0        0.24        0.90      3.25 o
  15   3   0        0.84       -3.56      3.56 o
  17   3   0       27.60       29.51      4.85 o
  19   3   0      762.72      750.70     14.58 o
  21   3   0      344.49      318.36     14.31 o
  23   3   0        3.20       21.10     15.30 o
  25   3   0     2469.55     2270.43     45.42 o
  27   3   0        2.65        0.62     10.35 o
  29   3   0       29.96        6.57     12.92 o
  31   3   0       52.30      116.89     20.56 o
  33   3   0        7.77       16.70     16.19 o
  35   3   0        3.20        4.78     18.14 o
  37   3   0        2.41       -1.81     26.30 o
  39   3   0        0.75       14.32     19.89 o
   0   4   0       12.04       -6.58      8.06 o
   2   4   0     5313.00     5471.79    114.69 o
   4   4   0      458.10      641.75      9.42 o
   6   4   0    10282.14    10481.15     99.14 o
   8   4   0     1554.60     1508.02     18.96 o
  10   4   0     3453.67     3804.61     32.49 o
  12   4   0      308.38      265.13      6.64 o
  14   4   0       55.69       58.94      3.66 o
  16   4   0      365.66      410.36      9.45 o
  18   4   0        7.54        5.22      5.64 o
  20   4   0     1336.40     1440.59     26.86 o
  22   4   0      536.08      540.55     19.58 o
  24   4   0      109.09      105.63     12.33 o
  26   4   0      210.15      182.88     15.43 o
  28   4   0       26.83        1.75     10.75 o
  30   4   0      210.76      304.03     21.89 o
  32   4   0        0.62        0.23     13.68 o
  34   4   0       15.60        8.86     16.58 o
  36   4   0       12.24       31.82     18.68 o
   1   5   0     1704.33     1806.81     93.62 o
   3   5   0       50.14       68.65      7.48 o
   5   5   0     1531.46     1615.54     18.01 o
   7   5   0       27.77       41.78      4.84 o
   9   5   0       29.04       36.37      7.25 o
  11   5   0     1162.80     1175.60     17.38 o
  13   5   0        1.70       -0.49      4.54 o
  15   5   0       21.87       27.55      5.26 o
  17   5   0      314.02      292.28     11.29 o
  19   5   0      737.02      730.40     16.38 o
  21   5   0      119.60      120.52      8.85 o
  23   5   0      258.98      299.45     13.25 o
  25   5   0      192.63      248.41     18.61 o
  27   5   0      148.62      127.70     11.78 o
  29   5   0       29.40       52.71     11.07 o
  31   5   0        2.69       -3.72     16.73 o
  33   5   0        4.46        9.26     12.52 o
  35   5   0        3.71        3.71     18.08 o
   0   6   0     2136.96     1884.44     74.14 o
   2   6   0      262.72      229.85     18.62 o
   4   6   0      324.39      272.26     11.59 o
   6   6   0      903.52      884.56     25.70 o
   8   6   0       42.87       39.57      5.49 o
  10   6   0      160.27      146.85     11.68 o
  12   6   0       63.71       43.99      5.40 o
  14   6   0       13.05       18.72      6.97 o
  16   6   0      116.00      118.75     10.21 o
  18   6   0       26.27       30.03      6.88 o
  20   6   0        5.32        3.00      8.11 o
  22   6   0       23.97       18.81     10.94 o
  24   6   0       43.17       38.28     10.86 o
  26   6   0      130.22      128.01     14.38 o
  28   6   0        0.11        9.78     11.29 o
  30   6   0        4.78       -0.65     12.81 o
  32   6   0        9.82        2.22     13.29 o
  34   6   0       15.27       14.24     17.46 o
   1   7   0      450.24      481.58     27.72 o
   3   7   0       96.88       90.87     15.80 o
   5   7   0       34.00       23.29      6.67 o
   7   7   0      179.38      154.00      9.57 o
   9   7   0        0.00       -6.41      6.41 o
  11   7   0      109.55      100.94      8.10 o
  13   7   0       51.17       39.97      6.64 o
  15   7   0      293.63      276.87     13.04 o
  17   7   0       73.67       44.76     10.42 o
  19   7   0        1.62       -3.79      9.93 o
  21   7   0        9.40       -5.49     11.07 o
  23   7   0       17.22       17.80     12.61 o
  25   7   0       12.97       18.85     10.04 o
  27   7   0        3.93       12.77     10.85 o
  29   7   0       38.58       37.37     12.80 o
  31   7   0       78.80       75.92     15.09 o
   0   8   0     4087.42     4088.95    140.23 o
   2   8   0      167.35      194.96     22.26 o
   4   8   0      554.84      553.30     16.27 o
   6   8   0      162.85      151.93     13.30 o
   8   8   0       87.67       73.71     11.81 o
  10   8   0       26.50       16.20     10.80 o
  12   8   0      107.10      117.98      8.79 o
  14   8   0       65.41       34.74      8.14 o
  16   8   0        4.10       -1.54      8.91 o
  18   8   0       45.38       44.30     11.31 o
  20   8   0        5.77        1.22     10.88 o
  22   8   0        0.66       13.04     12.01 o
  24   8   0        7.25       21.28     13.12 o
  26   8   0       13.91        8.65     14.37 o
  28   8   0       43.75       86.34     17.46 o
   3   9   0       72.68       73.23     16.44 o
   5   9   0       39.80       48.17     15.95 o
  11   9   0       27.66       38.20      9.53 o
  13   9   0        1.27        4.28      8.15 o
  15   9   0        2.57        4.27     11.27 o
  17   9   0      116.32      124.39     15.69 o
  19   9   0        3.27       13.02     11.75 o
  21   9   0       25.00       31.72     12.37 o
  23   9   0        0.61        5.29     12.61 o
   0  10   0       29.45       21.37     12.99 o
   2  10   0       20.52       19.56     10.52 o
  12  10   0       12.81       -3.12     15.12 o
  14  10   0       19.45        2.79     16.60 o
  16  10   0        0.02       21.21     19.40 o
  18  10   0       15.20        2.30     13.81 o
   1  11   0       68.91       50.05     12.50 o
 -39   1   1       43.90      105.52     22.72 o
 -37   1   1       36.40       45.53     18.35 o
 -35   1   1       35.86       49.06     14.95 o
 -33   1   1        0.31       -7.83     11.22 o
 -31   1   1      680.46      640.96     52.89 o
 -29   1   1      191.04      235.15     19.80 o
 -27   1   1      942.67      853.04     26.95 o
 -25   1   1       70.00       75.33      9.92 o
 -23   1   1      106.21      103.95      9.62 o
 -21   1   1      460.66      451.40     12.60 o
 -19   1   1        1.00        0.78      4.67 o
 -17   1   1     1543.05     1587.87     18.80 o
 -15   1   1     3711.81     3504.16     34.34 o
 -13   1   1      455.06      690.61     10.81 o
 -11   1   1      763.34      744.95      9.77 o
  -9   1   1       48.82       77.47      3.32 o
  -7   1   1    30886.54    31195.23    207.29 o
  -5   1   1    82760.38    83388.73    584.68 o
  -3   1   1     7532.38     8641.89     68.83 o
  -1   1   1     7841.68     7846.68     87.79 o
   1   1   1     2811.91     2895.31     25.15 o
   3   1   1      536.22      572.99      6.96 o
   5   1   1    13267.06    13747.55    116.25 o
   7   1   1     2170.77     2240.34     21.39 o
   9   1   1        4.01       10.24      2.50 o
  11   1   1     4997.15     4942.93     55.02 o
  13   1   1       84.71       63.02      4.06 o
  15   1   1    10395.40    10792.90     85.43 o
  17   1   1      107.43       92.07      5.86 o
  19   1   1       79.61      119.70      6.34 o
  21   1   1      853.33      831.75     16.12 o
  23   1   1      119.61      115.14     10.12 o
  25   1   1      154.58      206.65     13.60 o
  27   1   1       34.12       18.38     12.80 o
  29   1   1      379.07      413.49     23.84 o
  31   1   1       18.50       50.23     13.89 o
  33   1   1        0.06      -12.78     16.81 o
  35   1   1       33.14       30.74     17.77 o
  37   1   1        3.08      -15.17     15.17 o
  39   1   1       24.55       94.75     22.03 o
 -40   2   1        8.52       13.96     20.72 o
 -38   2   1        0.38      -15.20     33.54 o
 -36   2   1        0.35       -1.62     15.96 o
 -34   2   1       25.74       22.70     17.27 o
 -32   2   1        0.03        7.90     11.78 o
 -30   2   1      609.32      696.89     29.99 o
 -28   2   1      686.64      512.80     22.26 o
 -26   2   1        0.24        2.55      9.73 o
 -24   2   1      417.16      346.69     16.09 o
 -22   2   1       39.76       22.32      6.21 o
 -20   2   1       11.56        0.89      4.60 o
 -18   2   1       54.49       50.34      5.12 o
 -16   2   1      131.20       98.19      5.89 o
 -14   2   1     2662.67     2774.83     25.47 o
 -12   2   1     1473.23     1347.21     14.55 o
 -10   2   1      202.77      259.42      5.27 o
  -8   2   1      858.13      928.94      9.54 o
  -6   2   1     1930.96     2083.66     16.56 o
  -4   2   1     4829.47     5010.69     35.33 o
  -2   2   1     5732.88     6263.34     48.29 o
   0   2   1    38769.73    41903.39    348.72 o
   2   2   1     6313.07     6514.59     50.43 o
   4   2   1    33896.02    36207.83    282.13 o
   6   2   1    18784.66    18397.99    136.20 o
   8   2   1      189.14      118.54      3.94 o
  10   2   1     2892.74     2661.56     25.94 o
  12   2   1       11.30        1.43      2.65 o
  14   2   1      291.75      316.91      7.12 o
  16   2   1      603.62      418.99      8.65 o
  18   2   1      776.83      835.63     12.46 o
  20   2   1      176.61      183.62      6.90 o
  22   2   1     1484.34     1323.78     27.43 o
  24   2   1       50.37       91.96     11.63 o
  26   2   1       71.42      107.56     13.41 o
  28   2   1        9.35       12.35     10.67 o
  30   2   1       59.45       60.90     14.56 o
  32   2   1       75.99       70.59     15.69 o
  34   2   1       28.89       17.66     33.54 o
  36   2   1       13.13        0.11     17.90 o
  38   2   1        6.34        6.00     19.31 o
 -39   3   1        1.63        4.69     17.85 o
 -37   3   1        1.40       34.80     18.77 o
 -35   3   1      139.27      191.11     26.02 o
 -33   3   1        0.06       -5.51     14.53 o
 -31   3   1      131.65      203.19     38.47 o
 -29   3   1       27.98       43.68     13.83 o
 -27   3   1      137.48      120.18     14.06 o
 -25   3   1      339.10      320.80     17.55 o
 -23   3   1      220.03      267.13     14.39 o
 -21   3   1     1222.97     1210.66     25.48 o
 -19   3   1     1524.61     1628.89     25.88 o
 -17   3   1      107.13       69.88      5.86 o
 -15   3   1     1903.53     1882.66     22.40 o
 -13   3   1     2708.36     2335.31     20.90 o
 -11   3   1      183.15      237.48      4.73 o
  -9   3   1     1751.30     1660.45     15.01 o
  -7   3   1      679.15      695.97      8.02 o
  -5   3   1     1981.62     1682.28     18.51 o
  -3   3   1     1701.75     2169.77     18.92 o
  -1   3   1      506.58      507.77      9.03 o
   1   3   1       85.45       41.14      3.31 o
   3   3   1      505.36      514.08      7.50 o
   5   3   1      850.29     1040.64     12.88 o
   7   3   1    15035.38    16841.13    133.62 o
   9   3   1    19348.99    20506.50    137.61 o
  11   3   1      827.15     1032.37     13.00 o
  13   3   1     2055.74     2067.71     21.55 o
  15   3   1      996.76     1132.72     17.12 o
  17   3   1      163.28      145.71      7.55 o
  19   3   1        2.49       -1.75      6.21 o
  21   3   1      561.16      557.80     18.22 o
  23   3   1      975.62     1104.43     25.96 o
  25   3   1       25.93       73.67     12.56 o
  27   3   1      167.35      171.19     17.13 o
  29   3   1       55.82       79.99     32.02 o
  31   3   1        1.27        7.27     13.98 o
  33   3   1       53.85       61.52     18.60 o
  35   3   1       77.44      126.34     22.95 o
  37   3   1        0.73      -16.74     16.74 o
 -38   4   1        0.03       10.54     18.56 o
 -36   4   1        0.06        8.08     22.44 o
 -34   4   1       23.19       34.71     17.56 o
 -32   4   1        3.76       16.07     14.02 o
 -30   4   1        9.25        3.61     12.40 o
 -28   4   1       56.70       54.79     12.54 o
 -26   4   1       38.73       31.40     11.46 o
 -24   4   1        9.96       13.11     10.25 o
 -22   4   1      159.07      196.76     14.29 o
 -20   4   1      101.67       68.89      9.51 o
 -18   4   1      282.41      312.01     10.88 o
 -16   4   1       51.88       44.61      4.24 o
 -14   4   1        0.27       -1.60      3.53 o
 -12   4   1       20.99       30.40      3.79 o
 -10   4   1      406.08      417.08      7.08 o
  -8   4   1     1653.91     1721.62     15.61 o
  -6   4   1     8079.63     8372.32     74.58 o
  -4   4   1      134.01      126.60      6.96 o
  -2   4   1     1639.96     1849.98     44.52 o
   0   4   1     1025.64     1156.99     23.55 o
   2   4   1     3250.92     3085.01     36.10 o
   4   4   1      913.63      843.99     11.00 o
   6   4   1      765.20      585.47     10.64 o
   8   4   1      168.77      130.19      8.91 o
  10   4   1      498.56      681.67     12.82 o
  12   4   1        5.73        1.36      3.44 o
  14   4   1       85.82       90.76      4.53 o
  16   4   1      111.46      109.10      7.17 o
  18   4   1       73.23       82.30      7.10 o
  20   4   1        0.49        1.67      7.27 o
  22   4   1       13.56       23.74      9.79 o
  24   4   1        0.00       24.82     11.82 o
  26   4   1        7.35       26.10     11.54 o
  28   4   1        5.64      -10.23     10.23 o
  30   4   1        0.15       16.07     13.28 o
  32   4   1        7.24       13.83     14.28 o
  34   4   1        8.35        7.62     17.18 o
  36   4   1        6.29       19.58     18.44 o
 -35   5   1       78.11      118.78     20.52 o
 -33   5   1        4.04       15.61     13.06 o
 -31   5   1       56.60       37.74     11.10 o
 -29   5   1       38.39       52.06     11.67 o
 -27   5   1       54.80       68.73     10.35 o
 -25   5   1      476.34      497.70     16.52 o
 -23   5   1       33.02       18.61      7.85 o
 -21   5   1      231.31      192.60     13.57 o
 -19   5   1      277.90      222.79     20.68 o
 -17   5   1       53.19       70.53      7.86 o
 -15   5   1      408.01      400.12     14.62 o
 -13   5   1      276.65      309.15      8.48 o
 -11   5   1      248.06      263.22      6.45 o
  -9   5   1      993.40     1015.34     19.70 o
  -7   5   1      925.56      921.05     14.03 o
  -5   5   1      735.33      852.03     21.21 o
  -3   5   1      111.34      111.46     14.96 o
  -1   5   1       91.08      143.52     14.00 o
   1   5   1     4077.84     4082.23     64.77 o
   3   5   1     1361.70     1428.65     16.84 o
   5   5   1      172.32      203.61      6.81 o
   7   5   1     6035.87     6294.01     64.10 o
   9   5   1     2412.50     2559.19     34.17 o
  11   5   1     2738.66     2845.28     36.71 o
  13   5   1      457.85      529.12     10.71 o
  15   5   1      156.49      164.18     10.28 o
  17   5   1       35.19       22.79      6.03 o
  19   5   1        8.37        0.40      6.95 o
  21   5   1      289.86      322.11     15.24 o
  23   5   1      159.84      206.04     14.70 o
  25   5   1       47.77       71.76     12.40 o
  27   5   1       32.72       43.42     15.52 o
  29   5   1      103.85      103.45     15.14 o
  31   5   1       34.51       48.61     18.53 o
  33   5   1       25.25       47.61     23.26 o
  35   5   1       61.85       76.70     23.11 o
 -34   6   1       14.16       32.09     18.38 o
 -32   6   1        0.55       -7.40     12.96 o
 -30   6   1       15.24       13.35     12.75 o
 -28   6   1       30.92       37.40     12.58 o
 -26   6   1       22.81        7.94     11.98 o
 -24   6   1      368.93      416.37     31.27 o
 -22   6   1      215.18      201.52     15.42 o
 -20   6   1       68.77       81.33     13.18 o
 -18   6   1       46.33       54.12      8.64 o
 -16   6   1      536.61      502.90     13.64 o
 -14   6   1       40.51       32.05      6.82 o
 -12   6   1        4.63       -1.45      4.55 o
 -10   6   1       27.24       13.55      3.95 o
  -8   6   1     1193.75     1238.53     30.18 o
  -6   6   1     2484.33     2445.12     36.53 o
  -4   6   1      295.69      321.03     39.29 o
  -2   6   1      384.20      399.29     23.16 o
   0   6   1     1737.75     1629.99     56.06 o
   2   6   1      341.65      400.82     29.63 o
   4   6   1     2629.44     2714.56     35.15 o
   6   6   1     2632.20     2808.47     33.07 o
   8   6   1       84.69      116.60      8.97 o
  10   6   1     2572.50     2549.30     39.58 o
  12   6   1      266.30      307.55     13.06 o
  14   6   1       28.14       35.11      7.72 o
  16   6   1      111.80      108.43     10.08 o
  18   6   1       85.93       71.07      8.50 o
  20   6   1        4.92        6.10      8.00 o
  22   6   1      348.22      327.16     15.77 o
  24   6   1       42.77       37.40     11.19 o
  26   6   1       70.07       44.61     12.40 o
  28   6   1       19.74       21.21     12.34 o
  30   6   1        0.00        0.45     12.59 o
  32   6   1       40.32       64.26     17.68 o
 -31   7   1      139.80      173.67     17.38 o
 -29   7   1       35.54       24.95     12.68 o
 -27   7   1       39.35       46.36     12.17 o
 -25   7   1       26.67       31.77     10.83 o
 -23   7   1        9.48       17.57      9.18 o
 -21   7   1      114.40      124.41     14.35 o
 -19   7   1       10.70       -3.91     10.22 o
 -17   7   1       23.39       21.03     12.67 o
 -15   7   1      190.47      192.42     11.62 o
 -13   7   1       73.03       39.22      6.63 o
 -11   7   1      195.87      187.08      8.32 o
  -9   7   1        8.92        7.30      7.85 o
  -7   7   1      614.16      619.76     29.95 o
  -5   7   1      668.14      726.91     16.10 o
  -3   7   1       62.96       63.06     14.28 o
  -1   7   1      144.96      171.70     19.89 o
   1   7   1      462.21      389.41     25.86 o
   3   7   1        1.08       -5.83      5.83 o
   5   7   1      237.00      249.30     10.46 o
   7   7   1       35.72       36.81      8.75 o
   9   7   1      438.77      461.62     14.45 o
  11   7   1     1262.51     1227.78     29.33 o
  13   7   1      597.69      657.69     24.37 o
  15   7   1      154.35      144.18     11.07 o
  17   7   1      162.22      206.39     14.17 o
  19   7   1       97.65      107.11     23.35 o
  21   7   1      146.44      180.98     15.91 o
  23   7   1        2.52       -3.31     11.71 o
  25   7   1        5.30       -4.48      9.50 o
  27   7   1        0.21        5.52     10.96 o
  29   7   1       41.84       78.42     13.63 o
  31   7   1       13.05       19.09     17.68 o
 -28   8   1      108.87      107.12     18.12 o
 -26   8   1        6.63        4.12     14.02 o
 -24   8   1       38.57       25.03     15.26 o
 -22   8   1      130.77      162.90     17.28 o
 -20   8   1        6.56        0.58     10.56 o
 -18   8   1       80.29       75.21     11.72 o
 -16   8   1       72.06       40.44      9.84 o
 -14   8   1        9.24        0.69      7.90 o
 -12   8   1       54.58       66.43      8.25 o
 -10   8   1       12.95        4.00      7.27 o
  -8   8   1        6.81        3.07     10.13 o
  -6   8   1        0.90       -5.45     21.78 o
  -4   8   1       70.43       71.22     10.06 o
  -2   8   1       47.91       99.46     29.10 o
   0   8   1      115.90      108.01     29.59 o
   2   8   1        3.42       -7.61      7.61 o
   4   8   1      142.28      135.58     20.88 o
   6   8   1      391.57      455.75     23.74 o
   8   8   1      104.42      104.35     13.09 o
  10   8   1      252.73      209.58     17.56 o
  12   8   1       25.57       11.16      6.88 o
  14   8   1      100.36       72.59     12.84 o
  16   8   1       58.92       49.57     10.74 o
  18   8   1        0.05        5.82     10.17 o
  20   8   1       12.43       16.04     14.63 o
  22   8   1        0.28       -6.05     13.13 o
  24   8   1       11.46       21.86     13.28 o
  26   8   1        0.01        7.29     15.95 o
 -23   9   1        5.07       11.98     12.27 o
 -21   9   1        1.62       -0.60     11.37 o
 -19   9   1        7.27        8.66     11.13 o
 -17   9   1        1.67       -1.55     12.14 o
 -15   9   1        6.47       -1.54     10.88 o
 -13   9   1       16.09       10.03     15.78 o
 -11   9   1        6.60       -5.21     10.19 o
  -9   9   1       18.28        7.09     11.75 o
  -7   9   1       14.20      -13.64     13.64 o
  -5   9   1       53.12       58.03     14.14 o
  -1   9   1       14.28       21.04     12.66 o
   1   9   1      168.34      164.87     13.08 o
   3   9   1      407.80      396.96     19.53 o
  11   9   1       17.09       -1.81     12.66 o
  13   9   1        4.11        5.71     10.10 o
  15   9   1        7.59       11.25     11.62 o
  17   9   1        7.71       -6.93      9.93 o
  19   9   1       17.34       18.69     11.19 o
  21   9   1        7.76       11.28     12.24 o
  23   9   1       10.84       26.59     13.37 o
 -18  10   1        0.42       -0.51     31.15 o
 -16  10   1        5.83      -17.92     17.92 o
 -14  10   1        1.35        6.08     16.93 o
 -12  10   1        0.03      -13.64     15.12 o
 -10  10   1        0.04       -2.30     13.97 o
  -8  10   1        3.66        3.25      9.85 o
  -6  10   1       47.71       37.30      9.99 o
  -4  10   1        5.05        7.05      9.75 o
  -2  10   1        2.90       -3.97      9.88 o
   0  10   1        0.57        9.02     10.39 o
   2  10   1        0.71       -0.49     15.95 o
  12  10   1        4.83        6.58     14.30 o
  14  10   1       25.16        9.70     16.27 o
  16  10   1        3.09        5.37     10.88 o
  -5  11   1        2.06       26.96     16.77 o
  -3  11   1        8.72        9.21     16.77 o
  -1  11   1        0.61      -10.19     16.77 o
   1  11   1        0.13      -13.81     17.10 o
 -40   0   2        0.20        0.99     23.34 o
 -38   0   2       47.63       17.75     24.33 o
 -36   0   2       41.59       54.41     26.30 o
 -34   0   2       50.59       53.92     24.49 o
 -32   0   2      214.68      185.54     24.45 o
 -30   0   2      580.07      580.22     34.19 o
 -28   0   2      213.99      295.63     26.09 o
 -26   0   2      416.23      413.58     76.77 o
 -24   0   2        1.59        9.33     12.61 o
 -22   0   2     1578.40     1571.97     32.64 o
 -20   0   2     4411.28     4336.49     62.29 o
 -18   0   2      205.55      210.12     11.51 o
 -16   0   2      381.90      415.89     14.11 o
 -14   0   2    31356.39    31329.65    401.75 o
 -12   0   2      105.07       61.29      3.84 o
 -10   0   2     4871.72     4613.04     51.84 o
  -8   0   2     3978.95     3363.58     38.56 o
  -6   0   2    56254.89    53286.73    583.67 o
  -4   0   2     2016.35     2975.02     36.24 o
  -2   0   2   138061.59   145143.45   2207.93 o
   0   0   2     1810.26     1355.53     26.94 o
   2   0   2     5080.90     5427.16     62.39 o
   4   0   2     5273.82     6799.25     78.10 o
   6   0   2     2710.28     3569.57     40.22 o
   8   0   2     3793.51     3898.76     46.55 o
  10   0   2    25057.09    25744.95    257.18 o
  12   0   2      478.03      503.08     12.65 o
  14   0   2     1324.76     1348.75     23.11 o
  16   0   2        6.30        5.70      6.12 o
  18   0   2      329.84      320.70     13.06 o
  20   0   2       77.24       69.32     10.42 o
  22   0   2        7.90       23.06     12.68 o
  24   0   2     1417.48     1375.34     76.77 o
  26   0   2      953.61     1091.74     56.88 o
  28   0   2      124.31      117.65     20.58 o
  30   0   2       53.85       75.13     26.63 o
  32   0   2       16.90      -19.73     19.73 o
  34   0   2        7.53        6.58     22.19 o
  36   0   2        0.40       23.67     24.00 o
  38   0   2       18.07       58.69     28.60 o
 -41   1   2        7.05       53.92     29.10 o
 -39   1   2        0.58       16.52     17.84 o
 -37   1   2        2.70       27.24     16.97 o
 -35   1   2        3.63      -10.16     12.51 o
 -33   1   2        9.91       36.95     13.22 o
 -31   1   2      193.63      238.44     20.30 o
 -29   1   2        7.35       22.12     13.31 o
 -27   1   2      103.18       96.26     13.74 o
 -25   1   2       42.74       71.66      9.90 o
 -23   1   2       50.11       30.09      8.30 o
 -21   1   2      737.12      768.34     19.29 o
 -19   1   2     1180.36     1420.16     19.11 o
 -17   1   2      724.36      915.55     13.60 o
 -15   1   2      575.38      547.56     19.23 o
 -13   1   2        5.04       -1.23      2.69 o
 -11   1   2     1332.62     1398.45     14.65 o
  -9   1   2      739.21      555.21     10.42 o
  -7   1   2    13886.25    12537.06     99.66 o
  -5   1   2     8373.26     8089.09     64.70 o
  -3   1   2    10113.35    10299.10     93.55 o
  -1   1   2     4636.91     4745.21     45.12 o
   1   1   2    48124.57    52377.38    434.27 o
   3   1   2      611.78      715.60     10.41 o
   5   1   2    43584.66    45777.18    378.89 o
   7   1   2      774.66      819.71     10.88 o
   9   1   2      177.42      192.40      7.26 o
  11   1   2        0.18        9.14      3.46 o
  13   1   2      154.95      158.29      8.83 o
  15   1   2     4395.19     4481.39     44.74 o
  17   1   2     1178.80     1128.56     16.16 o
  19   1   2     1983.78     2118.07     24.60 o
  21   1   2       36.28       15.21      5.86 o
  23   1   2      247.80      223.25     13.40 o
  25   1   2      141.27      171.09     14.80 o
  27   1   2      620.22      543.57     26.49 o
  29   1   2      233.45      256.35     20.96 o
  31   1   2       21.23        3.07     12.31 o
  33   1   2       19.25       16.63     24.33 o
  35   1   2        6.95       28.26     17.72 o
  37   1   2        1.40       17.20     16.79 o
  39   1   2        0.82       21.99     20.96 o
 -40   2   2        5.96       -4.22     21.78 o
 -38   2   2        2.68       -4.11     23.59 o
 -36   2   2       65.63      104.77     21.86 o
 -34   2   2       16.89       15.90     16.54 o
 -32   2   2       20.48       32.95     13.18 o
 -30   2   2        4.71       12.33     13.11 o
 -28   2   2      374.96      349.13     18.86 o
 -26   2   2       41.05       92.21     12.01 o
 -24   2   2     1552.92     1599.76     31.09 o
 -22   2   2      680.82      554.19     16.11 o
 -20   2   2      371.39      396.89     12.20 o
 -18   2   2        0.32       14.63      4.98 o
 -16   2   2       99.13       48.28      4.65 o
 -14   2   2      810.68      757.83      9.90 o
 -12   2   2       46.50       71.95      3.52 o
 -10   2   2      529.38      507.71      6.86 o
  -8   2   2     1938.41     1584.74     13.35 o
  -6   2   2      225.78      196.83      5.85 o
  -4   2   2     4633.34     5496.77     42.51 o
  -2   2   2     9979.37     9381.73     70.77 o
   0   2   2     1617.46     1742.85     16.49 o
   2   2   2    34490.40    37797.37    296.67 o
   4   2   2    52999.80    55972.80    460.68 o
   6   2   2     4586.35     4911.16     41.82 o
   8   2   2      629.72      635.23      9.61 o
  10   2   2     5152.91     5758.08     53.99 o
  12   2   2     1626.37     1540.87     18.66 o
  14   2   2     2761.16     2798.78     28.27 o
  16   2   2     1347.22     1440.55     17.88 o
  18   2   2       15.86       30.33      5.39 o
  20   2   2        3.64       13.55      4.13 o
  22   2   2       75.29       62.57     10.09 o
  24   2   2     2683.21     2910.21     46.10 o
  26   2   2        0.04       -1.54     10.40 o
  28   2   2        6.30       12.99     11.29 o
  30   2   2      189.87      181.35     38.06 o
  32   2   2       52.16       62.90     16.34 o
  34   2   2        7.55       -1.76     16.39 o
  36   2   2        6.34       14.12     17.12 o
  38   2   2       10.77       40.61     27.45 o
 -39   3   2       44.39       56.57     22.77 o
 -37   3   2        1.17        7.53     25.23 o
 -35   3   2       48.73       58.88     19.46 o
 -33   3   2       13.96        1.45     14.92 o
 -31   3   2       48.40       31.44     15.68 o
 -29   3   2       53.50       84.11     15.03 o
 -27   3   2      734.22      729.13     24.78 o
 -25   3   2      259.78      217.90     15.52 o
 -23   3   2       16.02        7.12      9.02 o
 -21   3   2     1739.97     1758.06     31.00 o
 -19   3   2       33.49       28.20      6.15 o
 -17   3   2       37.31       41.81      4.73 o
 -15   3   2       75.67       78.08      4.41 o
 -13   3   2      287.36      232.69      5.27 o
 -11   3   2      357.59      495.13      6.68 o
  -9   3   2       10.41       30.36      2.91 o
  -7   3   2       72.20       75.38      3.05 o
  -5   3   2    10049.76    10739.30     73.22 o
  -3   3   2      476.96      448.52      7.29 o
  -1   3   2      795.89      741.00     10.69 o
   1   3   2     2010.79     1896.34     19.83 o
   3   3   2    12531.76    13980.22    119.40 o
   5   3   2      309.62      252.62      6.91 o
   7   3   2      936.92     1124.39     11.84 o
   9   3   2        6.09        8.50      4.05 o
  11   3   2     3594.34     4333.22     37.60 o
  13   3   2     1861.73     1987.40     27.66 o
  15   3   2     1715.82     1841.97     22.15 o
  17   3   2      231.31      210.74      8.67 o
  19   3   2      231.07      199.81      8.92 o
  21   3   2       28.74       27.05      9.24 o
  23   3   2     1137.67      997.09     24.69 o
  25   3   2       92.49       72.02     12.31 o
  27   3   2       43.45       40.38     13.36 o
  29   3   2        0.18       -3.00     11.99 o
  31   3   2       32.46       26.77     16.05 o
  33   3   2        9.51       -3.97     15.68 o
  35   3   2        0.02       10.35     17.00 o
  37   3   2        1.66       11.29     20.29 o
 -38   4   2       11.97       12.02     19.15 o
 -36   4   2        7.95       20.42     17.57 o
 -34   4   2       40.70       31.84     17.97 o
 -32   4   2       18.76       43.33     15.61 o
 -30   4   2        7.37       -0.29     11.20 o
 -28   4   2      108.88      125.72     14.51 o
 -26   4   2      104.57      116.83     15.19 o
 -24   4   2      337.26      342.60     15.47 o
 -22   4   2     2190.11     2096.16     34.11 o
 -20   4   2     4877.00     5195.60     53.92 o
 -18   4   2      224.69      248.74      9.56 o
 -16   4   2      115.64       83.23      5.87 o
 -14   4   2     1048.50     1105.72     15.47 o
 -12   4   2      162.83      225.20      6.11 o
 -10   4   2     2276.13     2380.68     26.30 o
  -8   4   2      817.60      913.62     10.32 o
  -6   4   2     6283.58     6392.75     47.18 o
  -4   4   2     1273.35     1174.97     16.71 o
  -2   4   2      856.99      862.66     11.96 o
   0   4   2       65.47       72.27      3.74 o
   2   4   2      115.58      145.69      5.21 o
   4   4   2     9004.81     9514.29     90.09 o
   6   4   2      796.55      790.90     15.07 o
   8   4   2     9276.95     9284.35     98.91 o
  10   4   2       84.59      100.72      4.57 o
  12   4   2        6.91       19.73      3.36 o
  14   4   2     1392.06     1406.84     19.27 o
  16   4   2      510.54      476.06     17.29 o
  18   4   2       14.22       10.10      5.95 o
  20   4   2      130.00      138.09     10.60 o
  22   4   2      563.70      558.70     20.57 o
  24   4   2       79.35       94.80     12.60 o
  26   4   2      171.31      166.36     15.64 o
  28   4   2        6.32        5.83     23.54 o
  30   4   2        0.67        3.12     13.60 o
  32   4   2        2.53       -8.29     17.53 o
  34   4   2        1.75      -11.34     17.75 o
  36   4   2        0.28        7.65     20.38 o
 -35   5   2        1.12      -13.71     13.71 o
 -33   5   2       18.02       10.87     11.83 o
 -31   5   2        4.85       -2.25      9.47 o
 -29   5   2        4.37       14.71     10.27 o
 -27   5   2       88.06       98.77     14.84 o
 -25   5   2       49.50       51.53      8.68 o
 -23   5   2      103.59      143.07     16.97 o
 -21   5   2     3092.59     3185.85     46.00 o
 -19   5   2      180.33      159.49     10.49 o
 -17   5   2       51.45       41.72      7.39 o
 -15   5   2       38.43       48.41      6.56 o
 -13   5   2      587.71      709.79     11.71 o
 -11   5   2       83.16      107.28      4.83 o
  -9   5   2      669.00      749.59      9.60 o
  -7   5   2        3.07        8.64      3.01 o
  -5   5   2       17.30       34.94      4.76 o
  -3   5   2     1758.32     1894.79     69.87 o
  -1   5   2        6.30        0.45      4.77 o
   1   5   2       63.32       47.67      6.24 o
   3   5   2      504.15      612.02     10.81 o
   5   5   2       73.59       55.84      5.10 o
   7   5   2     1118.01     1163.95     19.85 o
   9   5   2      209.62      202.63      9.54 o
  11   5   2      158.23      127.10      7.58 o
  13   5   2      108.25      111.39      5.42 o
  15   5   2      671.29      717.86     19.40 o
  17   5   2      270.24      275.48     11.36 o
  19   5   2      372.56      347.13     13.35 o
  21   5   2      213.43      177.65     16.97 o
  23   5   2      134.08      171.53     13.71 o
  25   5   2      140.19      183.35     14.95 o
  27   5   2        0.54       -0.15     10.90 o
  29   5   2       28.59       15.08     11.94 o
  31   5   2       14.29       -9.62     16.80 o
  33   5   2        8.31       -4.74     15.78 o
  35   5   2        1.26       10.98     19.98 o
 -34   6   2        4.64        6.17     14.18 o
 -32   6   2        2.51       12.10     13.12 o
 -30   6   2        3.59       -7.97     11.81 o
 -28   6   2        1.15       12.50     11.60 o
 -26   6   2       88.13       95.79     13.19 o
 -24   6   2       26.86       18.65     10.47 o
 -22   6   2       44.88       37.11     10.18 o
 -20   6   2      457.46      495.72     20.59 o
 -18   6   2       63.13      102.93     10.90 o
 -16   6   2      244.43      312.79     11.62 o
 -14   6   2       41.49       52.02      5.16 o
 -12   6   2      364.02      381.67     10.54 o
 -10   6   2      214.19      200.97      6.75 o
  -8   6   2      321.33      305.72      8.94 o
  -6   6   2      562.23      513.20     18.51 o
  -4   6   2      470.99      422.65     35.34 o
  -2   6   2      239.37      208.95     16.44 o
   0   6   2        2.11        2.47      5.09 o
   2   6   2     1001.15     1009.84     18.77 o
   4   6   2      333.91      336.76      8.76 o
   6   6   2      919.02      852.45     16.14 o
   8   6   2      206.53      194.59     10.63 o
  10   6   2       63.01       58.52      9.90 o
  12   6   2        0.04       -4.82      6.26 o
  14   6   2      152.20      155.50     10.62 o
  16   6   2      125.69      121.17     11.48 o
  18   6   2        0.24       -4.16      6.92 o
  20   6   2      154.23      176.24     11.88 o
  22   6   2       40.24       85.68     11.87 o
  24   6   2      121.07      119.45     12.98 o
  26   6   2       38.94       22.56     11.68 o
  28   6   2       10.80       -1.36     11.97 o
  30   6   2       16.09       23.92      9.27 o
  32   6   2       16.38       12.46     11.23 o
 -31   7   2       78.18       56.55     15.31 o
 -29   7   2        9.91       10.36     12.73 o
 -27   7   2       87.90       95.06     13.75 o
 -25   7   2      143.10      148.73     13.75 o
 -23   7   2        8.09        1.46      9.12 o
 -21   7   2      105.46      118.14     13.03 o
 -19   7   2       17.49        8.51      8.98 o
 -17   7   2      458.90      415.23     16.85 o
 -15   7   2        0.53        2.08      6.44 o
 -13   7   2      154.84      140.33      9.84 o
 -11   7   2       45.40       52.92      6.55 o
  -9   7   2       31.68       31.79      5.52 o
  -7   7   2       25.91       21.19      5.84 o
  -5   7   2      357.06      386.25     12.69 o
  -3   7   2      621.92      558.54     15.03 o
  -1   7   2        8.28       -1.73      6.28 o
   1   7   2      146.85      165.57     11.66 o
   3   7   2      266.34      206.68     12.38 o
   5   7   2      901.55      896.36     19.99 o
   7   7   2      912.73      901.74     19.79 o
   9   7   2      118.65      124.29     11.31 o
  11   7   2       38.45       34.31      9.91 o
  13   7   2      236.49      242.49     16.07 o
  15   7   2       24.45       14.52      8.27 o
  17   7   2      106.96       83.56     15.59 o
  19   7   2       51.26       43.65     11.86 o
  21   7   2        0.15       -0.95     11.48 o
  23   7   2        8.89        2.83     12.48 o
  25   7   2       99.62      122.75     17.51 o
  27   7   2        0.64       -1.32     10.30 o
  29   7   2        1.68       20.01     12.05 o
 -28   8   2       16.24       21.96     16.37 o
 -26   8   2       14.91       -4.90     12.72 o
 -24   8   2       27.55       21.75     12.95 o
 -22   8   2        0.43       21.36     12.36 o
 -20   8   2       31.56       40.20     12.80 o
 -18   8   2      136.55      145.65     13.49 o
 -16   8   2       84.10       96.35     12.02 o
 -14   8   2      118.46      106.33     11.98 o
 -12   8   2       18.35       23.63      7.28 o
 -10   8   2        0.08       -6.39      6.39 o
  -8   8   2        7.33        8.90      6.27 o
  -6   8   2       68.23       79.78      7.06 o
  -4   8   2       23.68       25.00      7.83 o
  -2   8   2     2914.22     3009.96     50.47 o
   0   8   2        0.34       -8.25      8.25 o
   2   8   2      296.69      282.63     14.57 o
   4   8   2      640.47      634.79     29.08 o
   6   8   2        0.18       -2.24      9.73 o
   8   8   2        0.04      -10.56     10.56 o
  10   8   2      154.16      158.98     11.55 o
  12   8   2       10.87        9.86      8.94 o
  14   8   2       61.87       61.08      9.23 o
  16   8   2        4.14       -4.80      9.49 o
  18   8   2       63.90       65.12     12.17 o
  20   8   2        0.16      -10.99     10.99 o
  22   8   2        6.34       -3.98     12.30 o
  24   8   2        9.68       10.26     13.77 o
  26   8   2        1.76       -9.55     14.61 o
 -23   9   2       12.45        0.13     11.24 o
 -21   9   2       10.99      -10.85     10.85 o
 -19   9   2       40.59       10.62     18.17 o
 -17   9   2        0.72       -6.57     12.03 o
 -15   9   2       38.93       45.83     15.37 o
 -13   9   2        0.09       -3.12     15.29 o
 -11   9   2        5.56       -5.21     10.20 o
  -9   9   2        0.03      -11.34     13.32 o
  -7   9   2       16.05       14.57      7.65 o
  -5   9   2        2.92        2.89      8.23 o
  -3   9   2       41.51       41.24     10.77 o
  -1   9   2      128.79      131.11     24.41 o
   1   9   2      334.42      324.24     18.35 o
   3   9   2        1.43       -8.06     15.12 o
   9   9   2      152.85      176.56     18.41 o
  11   9   2      119.52       98.31     18.74 o
  13   9   2        8.99        6.96     10.30 o
  15   9   2      134.62      142.34     14.06 o
  17   9   2       13.68        8.97     11.18 o
  19   9   2       52.48       55.89     12.72 o
  21   9   2        0.45      -11.45     11.45 o
 -18  10   2       40.60       35.02     21.70 o
 -16  10   2        1.20      -17.92     17.92 o
 -14  10   2        2.29        2.63     17.10 o
 -12  10   2        4.65       16.44     17.43 o
 -10  10   2       61.42       40.28     16.77 o
  -8  10   2       79.77       48.00     16.44 o
  -6  10   2       22.24       -3.12     14.30 o
  -4  10   2       11.42       39.14     10.27 o
  -2  10   2       23.45       48.99     17.26 o
   0  10   2       26.60       20.88     17.26 o
   2  10   2        1.64       16.27     17.59 o
  14  10   2       42.29       42.86     19.56 o
  16  10   2       32.73       49.81     13.32 o
  -5  11   2      103.92      111.79     22.03 o
  -3  11   2       42.16       15.29     19.07 o
  -1  11   2        7.90        7.73     19.56 o
   1  11   2       12.88       -9.86     18.58 o
 -41   1   3        2.07        0.82     24.82 o
 -39   1   3        0.00        1.02     16.60 o
 -37   1   3       43.31       51.33     16.23 o
 -35   1   3        1.46       -5.20     11.66 o
 -33   1   3      140.12      114.01     16.64 o
 -31   1   3      155.41      136.07     17.27 o
 -29   1   3      216.76      251.91     20.13 o
 -27   1   3     1256.53     1196.21     31.32 o
 -25   1   3       53.67       33.35      9.08 o
 -23   1   3     1107.77     1006.26     21.42 o
 -21   1   3       14.66       -5.40      5.40 o
 -19   1   3      141.35      137.70      6.50 o
 -17   1   3     3424.80     3247.23     31.73 o
 -15   1   3     8667.80     9666.29     77.54 o
 -13   1   3      356.52      276.11      6.91 o
 -11   1   3     2683.91     2577.42     25.67 o
  -9   1   3     1250.66     1182.73     14.02 o
  -7   1   3     6865.63     6278.78     49.23 o
  -5   1   3    12451.00    11666.99     98.37 o
  -3   1   3     1804.22     2615.39     24.98 o
  -1   1   3      387.28      615.80      8.81 o
   1   1   3   147676.53   159364.69   1234.15 o
   3   1   3    13702.63    14408.10    122.35 o
   5   1   3     1005.85      842.22     11.00 o
   7   1   3     1176.35     1380.57     15.92 o
   9   1   3     6164.72     6645.88     54.06 o
  11   1   3     4449.85     4601.08     40.25 o
  13   1   3        3.56       -1.98      3.69 o
  15   1   3      521.47      655.06     13.12 o
  17   1   3       25.68       32.55      5.00 o
  19   1   3       66.89       68.72      7.69 o
  21   1   3      196.72      222.18     11.54 o
  23   1   3        0.08        6.06      8.81 o
  25   1   3      513.19      491.86     29.54 o
  27   1   3       39.20       14.88     13.04 o
  29   1   3       50.02       38.17     14.47 o
  31   1   3       15.19       -3.12     13.87 o
  33   1   3       13.88       24.81     16.76 o
  35   1   3        1.22        6.09     25.81 o
  37   1   3       21.51       11.16     18.02 o
 -40   2   3       13.10       13.04     18.73 o
 -38   2   3        3.52       32.18     18.48 o
 -36   2   3        2.14      -11.78     15.40 o
 -34   2   3        1.18        5.25     21.29 o
 -32   2   3      152.63      176.81     22.68 o
 -30   2   3      598.79      569.59     33.60 o
 -28   2   3       24.74       12.92     10.97 o
 -26   2   3       86.75      140.14     16.28 o
 -24   2   3      810.83      745.81     21.85 o
 -22   2   3       46.48       66.30      6.94 o
 -20   2   3       34.36       42.86      5.68 o
 -18   2   3      349.17      392.44      8.00 o
 -16   2   3      146.68      168.74      5.76 o
 -14   2   3     1531.99     1550.88     17.53 o
 -12   2   3      801.78     1013.92     11.95 o
 -10   2   3      531.47      467.02      7.43 o
  -8   2   3     1958.51     1789.01     15.59 o
  -6   2   3     2765.58     2390.39     23.97 o
  -4   2   3      325.53      345.18      6.91 o
  -2   2   3    10437.92    10528.68     84.03 o
   0   2   3    35761.75    37154.93    307.32 o
   2   2   3     4994.37     4702.61     42.42 o
   4   2   3      221.79      312.18      6.50 o
   6   2   3     6432.29     6643.13     59.32 o
   8   2   3     3664.36     4189.00     43.97 o
  10   2   3       23.61       12.03      4.32 o
  12   2   3     1864.74     2079.04     25.14 o
  14   2   3     2441.38     2668.68     29.37 o
  16   2   3       87.96      114.78      6.36 o
  18   2   3      340.11      357.54     10.72 o
  20   2   3      340.25      427.75     15.89 o
  22   2   3        2.97       14.53      9.49 o
  24   2   3      493.83      500.10     20.61 o
  26   2   3      387.77      426.97     20.30 o
  28   2   3      125.72       78.71     15.84 o
  30   2   3        2.60        9.76     12.20 o
  32   2   3        5.59       30.78     14.52 o
  34   2   3       47.13       60.56     19.37 o
  36   2   3        0.14       10.59     17.72 o
  38   2   3        2.55       28.11     26.14 o
 -39   3   3        1.71       39.47     21.29 o
 -37   3   3       12.35       45.02     20.02 o
 -35   3   3        8.80       13.68     16.94 o
 -33   3   3       19.49       13.73     17.34 o
 -31   3   3       71.22       74.52     26.22 o
 -29   3   3       38.16       35.04     12.02 o
 -27   3   3        2.19       -9.70      9.70 o
 -25   3   3      650.82      737.66     40.74 o
 -23   3   3      194.39      289.77     13.56 o
 -21   3   3      120.13      140.24      9.71 o
 -19   3   3       22.70       34.88      4.67 o
 -17   3   3      347.13      275.49      7.34 o
 -15   3   3       48.83       54.71      4.42 o
 -13   3   3      881.70      790.65      9.81 o
 -11   3   3      247.17      187.57      5.68 o
  -9   3   3      677.29      583.94      8.51 o
  -7   3   3     2488.18     3037.77     24.98 o
  -5   3   3       16.55       23.28      2.54 o
  -3   3   3     2984.84     2709.30     21.86 o
  -1   3   3      219.65      287.65      5.32 o
   1   3   3     3949.99     3772.80     33.77 o
   3   3   3     2785.01     2312.35     24.53 o
   5   3   3     5472.39     5784.05     43.87 o
   7   3   3    34884.41    37262.58    259.27 o
   9   3   3     2348.02     2408.18     24.46 o
  11   3   3      149.82      108.83      5.63 o
  13   3   3      302.03      306.59      8.58 o
  15   3   3       76.19       65.09      5.76 o
  17   3   3       19.63       10.34      5.37 o
  19   3   3     2681.59     2961.84     36.00 o
  21   3   3      548.35      478.52     17.44 o
  23   3   3      221.45      229.64     14.14 o
  25   3   3       80.40      131.69     14.13 o
  27   3   3        2.56       -9.49     20.22 o
  29   3   3        0.18        9.28     16.88 o
  31   3   3        0.35       -3.88     15.73 o
  33   3   3      113.32      136.36     24.00 o
  35   3   3        2.43      -12.18     16.63 o
  37   3   3        1.84       -9.43     21.12 o
 -38   4   3        8.70       -7.71     17.83 o
 -36   4   3        1.35       14.29     13.95 o
 -34   4   3        2.21        9.75     13.85 o
 -32   4   3        0.39        8.99     12.76 o
 -30   4   3        1.90       15.29      9.87 o
 -28   4   3        1.29        7.74      9.06 o
 -26   4   3      583.86      563.51     25.44 o
 -24   4   3      842.03      869.32     22.11 o
 -22   4   3      136.82      180.53     10.90 o
 -20   4   3       62.11       32.89      8.16 o
 -18   4   3      277.04      365.96      9.18 o
 -16   4   3        8.02       -0.67      4.22 o
 -14   4   3      173.63      188.93      7.75 o
 -12   4   3       37.46       32.33      3.80 o
 -10   4   3       14.09       33.76      3.72 o
  -8   4   3      121.37      138.21      4.49 o
  -6   4   3     1203.57     1029.49     17.01 o
  -4   4   3        0.47        1.70      3.05 o
  -2   4   3        0.45        4.13      5.59 o
   0   4   3       13.53        5.85      3.38 o
   2   4   3      484.91      385.06      8.94 o
   4   4   3      159.25      172.31     13.34 o
   6   4   3      236.09      257.07      8.69 o
   8   4   3       29.45        3.33      4.74 o
  10   4   3      139.20      116.15      5.13 o
  12   4   3       36.36       25.96      4.10 o
  14   4   3       13.13       11.41      4.55 o
  16   4   3      464.01      497.92     13.19 o
  18   4   3      134.90       87.89      7.76 o
  20   4   3      163.10      222.06     13.81 o
  22   4   3        5.15       -8.85      8.85 o
  24   4   3       11.17        8.60     10.26 o
  26   4   3       50.10       79.80     13.28 o
  28   4   3        9.40       19.61     16.88 o
  30   4   3       17.41       14.07     14.24 o
  32   4   3        7.31        3.22     15.39 o
  34   4   3        3.69       -6.00     17.26 o
  36   4   3        3.26       18.86     29.84 o
 -37   5   3        1.69       -3.12     17.26 o
 -35   5   3        8.90        2.54     20.67 o
 -33   5   3       13.53        6.53     13.22 o
 -31   5   3        0.01       -0.68     12.28 o
 -29   5   3       16.30       10.46     11.45 o
 -27   5   3        0.00       -7.55      7.55 o
 -25   5   3      115.57       97.59      9.15 o
 -23   5   3      239.70      192.01     13.18 o
 -21   5   3      402.59      377.58     15.62 o
 -19   5   3        1.19       -6.77      6.77 o
 -17   5   3      383.23      372.55     13.34 o
 -15   5   3        7.22        5.97      5.77 o
 -13   5   3       32.71       20.25      4.51 o
 -11   5   3      230.43      301.93      7.29 o
  -9   5   3        0.03       -3.02      3.02 o
  -7   5   3      140.92      149.34      4.72 o
  -5   5   3      611.81      697.45     10.19 o
  -3   5   3        6.54        7.44      3.84 o
  -1   5   3       25.29       15.39      4.10 o
   1   5   3      336.16      272.92      7.88 o
   3   5   3     1188.96     1460.33     27.77 o
   5   5   3     1584.14     1839.17     32.07 o
   7   5   3     3095.96     3542.06     44.66 o
   9   5   3      318.80      326.28     13.17 o
  11   5   3       10.55       11.01      8.74 o
  13   5   3       78.38       87.12      5.42 o
  15   5   3       19.38        3.40      4.86 o
  17   5   3       16.89       26.05      6.18 o
  19   5   3       38.93       27.36      8.18 o
  21   5   3        0.00       20.69      9.67 o
  23   5   3      153.28      168.26     16.89 o
  25   5   3        0.00       11.42     10.65 o
  27   5   3        0.63       -5.06     10.92 o
  29   5   3       21.78       19.41     14.61 o
  31   5   3        6.18       -8.74     15.49 o
  33   5   3       37.43       40.04     18.27 o
 -34   6   3        5.05       -8.54     13.90 o
 -32   6   3       24.26       35.21     13.98 o
 -30   6   3       50.70       58.25     13.62 o
 -28   6   3        1.11       -8.94     10.39 o
 -26   6   3       53.90       35.14     11.92 o
 -24   6   3        3.66        5.33     10.07 o
 -22   6   3       81.77      101.38     12.70 o
 -20   6   3       62.46      102.03     10.01 o
 -18   6   3      515.25      488.73     20.70 o
 -16   6   3       17.55       -2.27      6.21 o
 -14   6   3       69.22       77.18      7.43 o
 -12   6   3      308.31      341.76     10.02 o
 -10   6   3      211.14      240.89      7.23 o
  -8   6   3      422.36      444.01     11.34 o
  -6   6   3      585.71      614.86     17.03 o
  -4   6   3      421.26      499.93     15.13 o
  -2   6   3      504.30      517.41     15.72 o
   0   6   3       70.73       70.58      5.34 o
   2   6   3     1768.77     1747.66     22.32 o
   4   6   3      740.87      780.61     18.23 o
   6   6   3      496.85      521.50     15.58 o
   8   6   3      970.45      989.34     22.38 o
  10   6   3        6.86        7.14      7.93 o
  12   6   3       35.49       25.89      7.60 o
  14   6   3      534.22      503.50     17.13 o
  16   6   3        5.48        7.26      8.00 o
  18   6   3      174.16      163.31     11.98 o
  20   6   3      303.18      264.23     11.98 o
  22   6   3       66.76       84.50     12.69 o
  24   6   3      131.79      148.91     19.64 o
  26   6   3       81.92       77.53     13.10 o
  28   6   3        0.06        1.72      9.01 o
  30   6   3       21.03       29.15     19.36 o
  32   6   3        7.84       12.86     12.46 o
 -31   7   3        1.09       -1.41     13.69 o
 -29   7   3       17.66       27.59     13.50 o
 -27   7   3       26.03       49.27     12.69 o
 -25   7   3        0.00       10.92     10.72 o
 -23   7   3        9.24       20.56     10.46 o
 -21   7   3       56.92       66.77     13.25 o
 -19   7   3        0.08        9.67      7.20 o
 -17   7   3      179.91      200.34     14.38 o
 -15   7   3      349.60      338.85     21.01 o
 -13   7   3       19.59       21.98      6.32 o
 -11   7   3      314.02      305.42     11.04 o
  -9   7   3      115.72      129.01      8.90 o
  -7   7   3      379.13      391.09     12.03 o
  -5   7   3      184.77      205.49     11.56 o
  -3   7   3       31.19       22.64      7.71 o
  -1   7   3     1057.78     1000.17     24.40 o
   1   7   3      613.97      602.31     25.18 o
   3   7   3        5.38       18.14      7.42 o
   5   7   3      128.58       96.17      7.97 o
   7   7   3        1.95       -7.47      7.47 o
   9   7   3      295.04      279.44     15.53 o
  11   7   3       79.58       77.13     11.41 o
  13   7   3      104.67       96.11      9.88 o
  15   7   3       10.23        8.24      8.50 o
  17   7   3        7.42       15.86     10.54 o
  19   7   3      169.93      123.26     17.43 o
  21   7   3      144.34      112.19     15.31 o
  23   7   3        0.71        3.37     13.13 o
  25   7   3      111.65      119.90     17.41 o
  27   7   3        4.74       10.07     13.64 o
  29   7   3       15.53       22.22     12.31 o
 -28   8   3        0.02      -13.49     13.49 o
 -26   8   3        1.28      -12.01     13.21 o
 -24   8   3       39.54       62.52     14.48 o
 -22   8   3       28.74        2.93     11.36 o
 -20   8   3        7.22       16.81     10.61 o
 -18   8   3      152.51      147.03     12.62 o
 -16   8   3       28.19       10.77     11.45 o
 -14   8   3      100.87       91.83     21.29 o
 -12   8   3        7.12        7.51      7.88 o
 -10   8   3      118.59      124.76      9.67 o
  -8   8   3       45.68       61.87     10.42 o
  -6   8   3        0.66       -2.90      5.97 o
  -4   8   3      348.22      385.65     20.97 o
  -2   8   3      197.29      218.85     14.08 o
   0   8   3      134.64      146.88     13.97 o
   2   8   3       12.69        3.31      9.45 o
   4   8   3      391.96      372.00     23.90 o
   6   8   3      244.00      190.06     17.39 o
   8   8   3       23.07       20.23     10.34 o
  10   8   3       54.29       52.07     10.45 o
  12   8   3       17.91       24.64     10.49 o
  14   8   3      111.05      143.11     11.36 o
  16   8   3       15.88        1.31      9.98 o
  18   8   3        0.50       -4.45     10.48 o
  20   8   3        2.45       -8.60     15.12 o
  22   8   3        0.25       10.06     12.80 o
  24   8   3        0.16       19.01     14.56 o
  26   8   3        2.78       -1.60     15.41 o
 -23   9   3        3.34        2.82     10.94 o
 -21   9   3        7.21        7.16     12.03 o
 -19   9   3        0.00      -10.34     12.71 o
 -17   9   3        0.34      -10.78     10.78 o
 -15   9   3        0.39      -15.62     16.11 o
 -13   9   3       98.28       66.09     19.40 o
 -11   9   3       23.09       22.69     15.78 o
  -9   9   3        0.02       -0.66     14.14 o
  -7   9   3       12.46       -1.28      9.31 o
  -5   9   3       16.70        3.90     12.99 o
  -3   9   3       99.67       88.75     13.19 o
  -1   9   3      103.30      112.94     20.22 o
   1   9   3      205.98      159.95     22.69 o
   3   9   3        3.51        3.29     16.11 o
   9   9   3       71.53       62.96     16.77 o
  11   9   3       23.48       16.44     16.77 o
  13   9   3       56.99       26.75      8.94 o
  15   9   3       71.76       95.03     11.40 o
  17   9   3        3.20        4.68     12.73 o
  19   9   3        0.87       11.33     11.96 o
  21   9   3       59.82       73.17     14.57 o
 -18  10   3       43.08       39.13     21.37 o
 -16  10   3       19.87        8.55     20.22 o
 -14  10   3       31.08        5.75     16.77 o
 -12  10   3       71.32       82.85     21.37 o
 -10  10   3        0.51      -16.60     16.60 o
  -8  10   3        4.81        1.64     17.26 o
  -6  10   3        5.83       11.65     10.50 o
  -4  10   3        1.04        8.88     16.44 o
  -2  10   3       12.55      -10.52     17.43 o
   0  10   3       31.78       48.82     19.07 o
   2  10   3      101.49      109.65     21.54 o
  12  10   3        4.16        0.16     12.17 o
  14  10   3       56.63       71.41     12.53 o
  -3  11   3       20.20       24.00     20.22 o
  -1  11   3        7.08       20.88     21.37 o
   1  11   3        0.14       11.01     19.23 o
 -40   0   4        0.00        1.15     23.51 o
 -38   0   4        0.00       26.47     25.81 o
 -36   0   4       53.02        4.93     21.04 o
 -34   0   4       55.58       21.86     20.71 o
 -32   0   4       68.54       95.79     20.48 o
 -30   0   4      401.06      357.77     28.21 o
 -28   0   4       80.00      107.10     19.96 o
 -26   0   4      505.29      583.93     31.09 o
 -24   0   4      572.99      619.23     30.45 o
 -22   0   4       60.68       76.73     10.86 o
 -20   0   4      208.25      231.46      8.55 o
 -18   0   4     3632.21     3937.59     48.84 o
 -16   0   4      365.64      551.46     16.47 o
 -14   0   4        2.47       24.51      6.73 o
 -12   0   4     9785.36     9010.72    124.42 o
 -10   0   4     1356.38      834.67     18.79 o
  -8   0   4     4365.84     5021.57     55.19 o
  -6   0   4    78007.25    71811.38    770.31 o
  -4   0   4    10716.20    10975.68    110.97 o
  -2   0   4      351.76      266.97      6.85 o
   0   0   4    51218.61    53336.65    474.07 o
   2   0   4     4534.07     3747.69     39.89 o
   4   0   4     1483.37     1783.58     24.06 o
   6   0   4      911.83     1066.44     17.55 o
   8   0   4      349.40      379.01     10.82 o
  10   0   4      177.91      246.21      9.50 o
  12   0   4      627.10      562.65     14.67 o
  14   0   4     1506.04     1647.17     45.72 o
  16   0   4     4573.20     5107.30     63.55 o
  18   0   4       76.10       89.46     13.24 o
  20   0   4        7.62        4.96     12.12 o
  22   0   4        1.43        8.88     24.08 o
  24   0   4        0.67       24.66     23.02 o
  26   0   4      367.59      419.19     34.85 o
  28   0   4      860.51      877.20     56.88 o
  30   0   4      703.93      832.98     57.87 o
  32   0   4       44.52       29.10     24.17 o
  34   0   4       11.81       -5.26     23.34 o
  36   0   4       14.32        1.32     23.67 o
  38   0   4        0.85        0.66     26.30 o
 -41   1   4        4.75       19.56     27.45 o
 -39   1   4        0.44       -8.06     22.03 o
 -37   1   4        1.52       12.65     19.10 o
 -35   1   4        1.16       -3.99     11.96 o
 -33   1   4      108.78       88.39     16.42 o
 -31   1   4        7.37        6.02     11.82 o
 -29   1   4       25.36       16.31     13.42 o
 -27   1   4      395.97      309.81     18.04 o
 -25   1   4       52.16       24.92      9.16 o
 -23   1   4      854.84     1058.75     18.64 o
 -21   1   4      279.31      233.94      8.61 o
 -19   1   4        1.27       -1.05      3.73 o
 -17   1   4      690.80      620.33     11.68 o
 -15   1   4       17.97       42.59      4.77 o
 -13   1   4      133.49      101.71      6.61 o
 -11   1   4      374.64      335.65      7.97 o
  -9   1   4        0.90        0.05      2.62 o
  -7   1   4      103.24       47.97      3.47 o
  -5   1   4     1275.95     1197.89     12.60 o
  -3   1   4     4758.41     5308.24     44.78 o
  -1   1   4    14397.31    15356.77    103.19 o
   1   1   4     2253.26     2481.92     21.01 o
   3   1   4    17073.52    19575.71    145.26 o
   5   1   4     2007.69     1972.68     19.39 o
   7   1   4    10087.47    10035.39     78.34 o
   9   1   4     5134.68     5330.56     45.30 o
  11   1   4      189.62      252.23      7.39 o
  13   1   4     1498.33     1506.23     27.11 o
  15   1   4      208.17      299.52      9.72 o
  17   1   4     1947.23     2043.87     26.27 o
  19   1   4      519.33      558.51     21.45 o
  21   1   4      191.59      263.29     14.11 o
  23   1   4       41.49       37.57     12.05 o
  25   1   4      335.90      366.94     22.83 o
  27   1   4      469.41      497.45     26.23 o
  29   1   4       29.03       -1.07     13.93 o
  31   1   4       25.20       76.87     15.88 o
  33   1   4       27.38        9.59     16.56 o
  35   1   4        6.49       11.39     17.25 o
  37   1   4        0.57       12.20     18.03 o
 -40   2   4        0.91        3.06     20.82 o
 -38   2   4        0.01        7.83     16.90 o
 -36   2   4       13.36       32.45     17.62 o
 -34   2   4        0.29        3.83     15.13 o
 -32   2   4        1.03        8.48     14.27 o
 -30   2   4        1.82        5.54     12.50 o
 -28   2   4       25.45       17.88     17.35 o
 -26   2   4       34.36       51.39     10.68 o
 -24   2   4      124.58       97.08      8.78 o
 -22   2   4       39.48       54.73      7.02 o
 -20   2   4      677.52      651.75     14.28 o
 -18   2   4      152.73      125.82      5.43 o
 -16   2   4     1119.07     1342.39     15.20 o
 -14   2   4      159.91      155.33      5.98 o
 -12   2   4      229.64      175.98      5.98 o
 -10   2   4     2933.39     2798.67     24.53 o
  -8   2   4      955.60     1231.06     14.13 o
  -6   2   4     4040.53     4466.88     44.81 o
  -4   2   4      228.57      210.79      5.32 o
  -2   2   4     1430.93     1197.11     14.40 o
   0   2   4       36.89       87.52      4.33 o
   2   2   4    19555.48    20475.60    160.40 o
   4   2   4     5193.64     4547.23     42.55 o
   6   2   4      671.59      587.56      9.60 o
   8   2   4      501.32      687.94     13.77 o
  10   2   4      543.59      687.56     12.69 o
  12   2   4       23.06       25.62      5.39 o
  14   2   4       15.69       16.81      5.64 o
  16   2   4      252.90      320.02     12.22 o
  18   2   4       12.93       15.91      7.10 o
  20   2   4      138.44      103.30     10.69 o
  22   2   4     1185.79     1109.16     26.66 o
  24   2   4       10.79       22.21     11.06 o
  26   2   4       59.62       57.01     13.00 o
  28   2   4       92.44       68.77     14.75 o
  30   2   4      190.44      165.99     18.89 o
  32   2   4        2.96      -14.99     15.61 o
  34   2   4        2.65      -14.17     22.36 o
  36   2   4        0.53      -12.99     21.86 o
 -39   3   4        0.32       -5.98     14.99 o
 -37   3   4       11.73        3.80     17.85 o
 -35   3   4       15.10       19.95     17.06 o
 -33   3   4        0.29      -20.63     20.63 o
 -31   3   4       18.32       15.14     18.66 o
 -29   3   4        2.17       -9.09     10.39 o
 -27   3   4       35.27        8.25     14.71 o
 -25   3   4       82.87       45.44      8.33 o
 -23   3   4     1128.02     1157.54     22.19 o
 -21   3   4       35.53       24.59      6.71 o
 -19   3   4      641.72      598.45     15.41 o
 -17   3   4       22.05        9.21      3.84 o
 -15   3   4      267.74      292.53      7.55 o
 -13   3   4       73.40       68.59      4.11 o
 -11   3   4     2564.33     2854.99     25.08 o
  -9   3   4     3621.93     4049.90     33.04 o
  -7   3   4     3003.25     2845.08     25.57 o
  -5   3   4     4577.32     4576.71     37.34 o
  -3   3   4     1053.90     1108.05     12.04 o
  -1   3   4      517.65      525.34      7.72 o
   1   3   4      130.76      167.85      4.23 o
   3   3   4     2646.15     2803.46     26.16 o
   5   3   4     2260.47     2557.05     24.50 o
   7   3   4     1236.41     1367.09     17.14 o
   9   3   4      214.87      270.43      7.72 o
  11   3   4      304.67      324.76      9.68 o
  13   3   4     2191.15     2140.93     26.58 o
  15   3   4      347.02      383.32     16.85 o
  17   3   4      183.76      217.33     12.25 o
  19   3   4       80.32       63.72      8.11 o
  21   3   4     1025.59     1016.61     27.62 o
  23   3   4       14.07        8.08      8.99 o
  25   3   4       47.07       58.71     13.89 o
  27   3   4        0.01       10.73     12.27 o
  29   3   4       52.68       53.82     15.59 o
  31   3   4       60.54       36.74     41.18 o
  33   3   4        2.54      -20.88     20.88 o
  35   3   4        0.02        1.45     23.34 o
 -38   4   4        0.08       -1.65     13.95 o
 -36   4   4        4.31       -4.95     13.42 o
 -34   4   4       15.21       33.61     14.21 o
 -32   4   4        3.48      -10.31     11.26 o
 -30   4   4        0.15       -8.89      9.13 o
 -28   4   4        1.80        0.85     10.37 o
 -26   4   4       99.65      137.92     11.77 o
 -24   4   4     2769.93     2814.62     45.17 o
 -22   4   4     1395.30     1424.74     24.70 o
 -20   4   4     2388.56     2299.08     34.49 o
 -18   4   4       37.05       63.76      4.81 o
 -16   4   4      987.57      799.94     15.85 o
 -14   4   4        1.59        5.41      4.11 o
 -12   4   4      302.07      389.85     10.89 o
 -10   4   4        2.70        4.00      3.46 o
  -8   4   4     3543.88     3886.83     38.26 o
  -6   4   4      312.00      256.35      5.95 o
  -4   4   4     1568.90     1645.54     18.89 o
  -2   4   4     6400.27     6346.20     54.30 o
   0   4   4     1715.66     1803.28     32.49 o
   2   4   4     2923.76     2976.57     34.01 o
   4   4   4     1732.05     1676.00     21.88 o
   6   4   4     1773.36     1981.27     25.84 o
   8   4   4     3563.90     3878.23     31.70 o
  10   4   4     3065.66     3030.92     29.10 o
  12   4   4        9.14       -0.95      4.08 o
  14   4   4        3.83        6.48      5.46 o
  16   4   4      204.09      215.06      9.85 o
  18   4   4      308.64      343.23     12.38 o
  20   4   4      445.10      475.73     18.98 o
  22   4   4       46.51       59.31     11.41 o
  24   4   4      268.80      287.73     17.45 o
  26   4   4       66.43       53.51     14.06 o
  28   4   4        2.80       -1.88     13.28 o
  30   4   4        7.30       39.10     15.54 o
  32   4   4        3.61       -5.22     17.67 o
  34   4   4        6.12      -13.98     17.43 o
 -37   5   4        6.18       24.89     18.58 o
 -35   5   4        6.66       -3.37     12.12 o
 -33   5   4        2.74        3.62     15.45 o
 -31   5   4       26.56       25.92      9.89 o
 -29   5   4      128.44      124.79     11.50 o
 -27   5   4       82.52       75.18      9.20 o
 -25   5   4        1.79       -3.47      8.52 o
 -23   5   4     3366.23     3627.06     52.26 o
 -21   5   4     1359.53     1273.58     38.93 o
 -19   5   4        5.39        1.39      7.43 o
 -17   5   4      308.98      281.15     11.95 o
 -15   5   4       21.56       19.47      5.75 o
 -13   5   4       60.56       58.05      5.55 o
 -11   5   4     1055.22     1069.45     13.77 o
  -9   5   4      965.62     1112.24     17.12 o
  -7   5   4      268.11      291.35      6.74 o
  -5   5   4      418.57      495.56      8.92 o
  -3   5   4     1188.21     1241.02     19.76 o
  -1   5   4       25.47       19.50      4.60 o
   1   5   4      670.41      707.34     13.32 o
   3   5   4      914.45      821.75     15.06 o
   5   5   4      879.24      881.77     16.32 o
   7   5   4      977.59      972.60     22.06 o
   9   5   4      137.57      123.90      6.77 o
  11   5   4       13.63       16.02      5.68 o
  13   5   4      905.06      949.89     15.36 o
  15   5   4        1.97        4.57      5.53 o
  17   5   4        5.45       -3.23      5.78 o
  19   5   4      249.25      256.49     15.64 o
  21   5   4        0.40        2.39      9.18 o
  23   5   4       71.58       55.88     11.72 o
  25   5   4       40.35       40.34     11.81 o
  27   5   4       36.93       66.17     20.57 o
  29   5   4        4.62        5.41     14.16 o
  31   5   4        0.48       11.07     22.96 o
  33   5   4        0.05       31.66     21.45 o
 -34   6   4        0.09      -13.25     13.25 o
 -32   6   4        6.05       14.99     13.29 o
 -30   6   4       26.15       48.25     13.10 o
 -28   6   4       23.16       32.01     12.03 o
 -26   6   4      389.27      503.51     28.97 o
 -24   6   4      305.83      420.94     16.97 o
 -22   6   4        0.08      -12.41     12.41 o
 -20   6   4      141.12      125.16     19.01 o
 -18   6   4        8.82       -3.83      8.54 o
 -16   6   4      251.27      219.17     10.74 o
 -14   6   4        2.42        0.35      6.66 o
 -12   6   4        6.31       -0.52      4.43 o
 -10   6   4      390.44      391.47      9.75 o
  -8   6   4       28.90       25.33      3.98 o
  -6   6   4      598.89      595.03     14.36 o
  -4   6   4      811.09      915.23     16.09 o
  -2   6   4      255.08      233.77      8.99 o
   0   6   4      697.10      703.98     14.59 o
   2   6   4      967.04     1032.60     17.08 o
   4   6   4        4.45        2.04      5.71 o
   6   6   4      144.95      166.37     10.78 o
   8   6   4        0.57        2.90      8.63 o
  10   6   4      114.28       72.77     11.59 o
  12   6   4        2.91       -5.14      7.11 o
  14   6   4      474.72      483.71     14.32 o
  16   6   4      130.10      143.15     13.21 o
  18   6   4       46.98       36.28      8.75 o
  20   6   4       42.73       71.28      9.09 o
  22   6   4       79.02      125.73     12.65 o
  24   6   4       45.95       40.56     11.47 o
  26   6   4      150.42      119.62     14.36 o
  28   6   4       24.55       46.79     13.44 o
  30   6   4       35.10       46.92     16.28 o
 -31   7   4       14.63        6.92     13.80 o
 -29   7   4        2.16       -1.56     12.70 o
 -27   7   4       11.73       -6.17     11.34 o
 -25   7   4        9.09       27.24     10.11 o
 -23   7   4      322.70      290.28     15.22 o
 -21   7   4      186.31      179.50     11.83 o
 -19   7   4      267.82      229.32     17.59 o
 -17   7   4      285.24      291.54     11.96 o
 -15   7   4       68.83       63.56      8.99 o
 -13   7   4       21.69       19.64     11.84 o
 -11   7   4        3.63       -1.89      5.63 o
  -9   7   4      195.05      172.42      9.99 o
  -7   7   4        0.05        5.72      6.06 o
  -5   7   4      283.90      303.14     21.66 o
  -3   7   4        0.27       -2.13     12.67 o
  -1   7   4       17.42       13.24      9.04 o
   1   7   4     1757.03     1762.48     27.24 o
   3   7   4      303.56      273.97     11.32 o
   5   7   4      296.57      337.89     14.17 o
   7   7   4        2.19       -8.21      8.21 o
   9   7   4       25.69       26.27      9.80 o
  11   7   4      270.43      257.41     16.33 o
  13   7   4       47.62       46.80      9.16 o
  15   7   4       60.68       60.17     10.23 o
  17   7   4        6.95       -3.45     10.11 o
  19   7   4       10.43        3.52     12.19 o
  21   7   4       42.14       20.93     13.26 o
  23   7   4       20.88       19.91     13.35 o
  25   7   4        6.43        5.15     14.53 o
  27   7   4       11.18       36.20     14.17 o
  29   7   4       13.91        2.37     12.44 o
 -28   8   4        2.27       -9.13     13.00 o
 -26   8   4       46.99       52.41     16.98 o
 -24   8   4        5.13        8.20     12.58 o
 -22   8   4       22.00       13.59     11.93 o
 -20   8   4        4.59       16.14     13.86 o
 -18   8   4      173.23      179.61     18.81 o
 -16   8   4       48.28       36.56     12.60 o
 -14   8   4        1.39       -1.66      9.91 o
 -12   8   4        0.02       11.49     11.86 o
 -10   8   4        1.48        5.92      8.31 o
  -8   8   4        2.16        6.27     15.49 o
  -6   8   4      837.24      895.17     28.37 o
  -4   8   4      498.53      482.37     19.77 o
  -2   8   4        5.44       -8.86      8.86 o
   0   8   4       77.77       72.48     22.11 o
   2   8   4      256.13      248.13     20.67 o
   4   8   4      105.22      111.47     12.33 o
   6   8   4       11.20       16.11     11.16 o
   8   8   4      158.48      187.53     13.79 o
  10   8   4       21.63       12.33      9.98 o
  12   8   4       54.69       52.36      8.96 o
  14   8   4       57.49       40.38      9.82 o
  16   8   4        6.49        2.79     10.57 o
  18   8   4       67.48       93.05     13.96 o
  20   8   4       38.48       72.50     13.94 o
  22   8   4       20.70       35.80     13.97 o
  24   8   4        0.00       13.46     15.12 o
 -23   9   4        5.56       -0.55     10.84 o
 -21   9   4        4.95       -5.17     13.51 o
 -19   9   4        6.86       -2.20     13.40 o
 -17   9   4        8.83        1.25     11.18 o
 -15   9   4       17.99       36.50     18.41 o
 -13   9   4       33.16       24.33     18.58 o
 -11   9   4       30.60       54.91     18.91 o
  -9   9   4        3.03       -7.73     14.96 o
  -7   9   4        5.84        4.90      9.57 o
  -5   9   4       42.41       21.70     17.43 o
  -3   9   4      134.83      154.69     22.36 o
  -1   9   4      296.84      309.22     27.45 o
   1   9   4        0.18       22.19     18.08 o
   3   9   4       10.25       -2.79     16.44 o
   7   9   4        2.29      -14.30     14.30 o
   9   9   4      105.26       98.31     21.04 o
  11   9   4        0.50       -9.78      9.78 o
  13   9   4        1.97       -3.80      9.10 o
  15   9   4        5.32        6.74     11.66 o
  17   9   4       37.46       55.04     13.76 o
  19   9   4        0.83       -9.23     11.72 o
  21   9   4       20.06       10.67     14.61 o
 -16  10   4        1.19       18.74     21.54 o
 -14  10   4       30.09       32.71     20.71 o
 -12  10   4        2.20        0.00     20.06 o
 -10  10   4       44.85       32.55     20.55 o
  -8  10   4        6.60       10.52     18.74 o
  -6  10   4       13.79       26.38     11.25 o
  -4  10   4       10.24        5.92     18.25 o
  -2  10   4       36.06       37.15     19.40 o
   0  10   4       14.83       22.69     19.23 o
   2  10   4       22.24       55.07     20.88 o
  12  10   4        5.45       17.59     14.80 o
  14  10   4        3.01       11.80     12.14 o
 -41   1   5       10.08       -9.53     24.17 o
 -39   1   5       56.77       53.76     28.28 o
 -37   1   5       29.62       44.95     22.57 o
 -35   1   5        1.14       10.79     12.81 o
 -33   1   5       24.87       34.37     13.28 o
 -31   1   5       42.79       22.76     12.22 o
 -29   1   5      455.01      448.57     21.43 o
 -27   1   5      141.09      116.03     13.80 o
 -25   1   5       11.35       -2.83      9.03 o
 -23   1   5      190.88      189.94      9.26 o
 -21   1   5       16.67       20.54      5.10 o
 -19   1   5      105.85       87.71      5.96 o
 -17   1   5     2405.32     2757.81     28.76 o
 -15   1   5        0.47        7.58      4.53 o
 -13   1   5    24792.52    24850.86    196.74 o
 -11   1   5     1485.74     1748.42     19.07 o
  -9   1   5       51.80       74.28      4.17 o
  -7   1   5        4.34       -2.71      2.71 o
  -5   1   5     4340.71     4642.33     43.02 o
  -3   1   5     3083.67     2745.00     22.25 o
  -1   1   5     1432.91     1489.56     14.67 o
   1   1   5     4607.24     4807.85     39.99 o
   3   1   5    30181.13    30983.16    228.04 o
   5   1   5      441.96      488.76      8.36 o
   7   1   5        1.31        2.04      3.45 o
   9   1   5     2138.31     2263.65     23.67 o
  11   1   5     2189.80     2506.67     26.33 o
  13   1   5       58.87       52.60      5.67 o
  15   1   5      307.94      390.78     11.17 o
  17   1   5       25.06       19.30      6.94 o
  19   1   5      171.11      155.00     10.55 o
  21   1   5        2.20       -5.04      9.84 o
  23   1   5      225.40      232.50     15.77 o
  25   1   5     1496.10     1494.66     54.44 o
  27   1   5      676.78      724.15     44.06 o
  29   1   5        0.00       -2.73     18.04 o
  31   1   5        6.02       -5.67     20.55 o
  33   1   5        7.67        2.09     16.20 o
  35   1   5       14.12       19.38     17.99 o
  37   1   5        0.03       -1.63     22.60 o
 -40   2   5        3.10      -10.77     18.33 o
 -38   2   5       34.78       39.79     19.59 o
 -36   2   5        6.08       -6.10     17.10 o
 -34   2   5        6.13       12.52     23.02 o
 -32   2   5        9.71        9.75     14.77 o
 -30   2   5        8.23        5.80     15.32 o
 -28   2   5        0.85       -9.66      9.66 o
 -26   2   5      158.14      155.61     13.00 o
 -24   2   5       61.74       76.20      8.09 o
 -22   2   5        3.42        1.44      5.43 o
 -20   2   5      738.57      718.43     12.36 o
 -18   2   5      135.04      134.98      6.63 o
 -16   2   5     1923.19     2102.24     23.33 o
 -14   2   5     9011.92     9759.96     78.11 o
 -12   2   5      543.96      508.68     10.63 o
 -10   2   5      709.80      775.45     11.87 o
  -8   2   5      372.06      320.86      7.12 o
  -6   2   5      162.70      143.34      4.58 o
  -4   2   5     5249.66     5364.85     46.37 o
  -2   2   5     1757.60     1297.52     16.29 o
   0   2   5    38569.52    40627.58    295.64 o
   2   2   5      772.51      812.50     10.99 o
   4   2   5     1141.04     1582.70     19.40 o
   6   2   5      135.73      183.42      6.72 o
   8   2   5      752.78      637.83     11.30 o
  10   2   5        4.44        9.24      5.70 o
  12   2   5     8311.38     8858.47     82.54 o
  14   2   5       84.54       90.69      7.46 o
  16   2   5      258.23      318.89     13.50 o
  18   2   5      284.43      300.99     13.97 o
  20   2   5      685.93      794.64     22.02 o
  22   2   5      461.52      358.42     18.27 o
  24   2   5      425.60      329.59     26.20 o
  26   2   5       10.65       13.50     11.33 o
  28   2   5      290.87      251.91     21.14 o
  30   2   5        0.50        7.11     12.76 o
  32   2   5       80.91      100.56     17.95 o
  34   2   5       40.27       84.68     28.36 o
  36   2   5        1.90       33.21     28.11 o
 -39   3   5        4.13       -7.06     15.36 o
 -37   3   5       10.03       13.45     15.61 o
 -35   3   5        4.35       24.77     13.66 o
 -33   3   5        0.27      -11.60     11.60 o
 -31   3   5       32.44       39.90     13.32 o
 -29   3   5        1.10        5.54     10.46 o
 -27   3   5      112.67      113.56     11.84 o
 -25   3   5        6.92       -5.29      6.94 o
 -23   3   5       89.33      132.45     11.63 o
 -21   3   5     1170.01     1009.89     20.05 o
 -19   3   5      412.11      469.67     11.02 o
 -17   3   5      236.61      221.16      7.32 o
 -15   3   5       99.98       97.73      5.04 o
 -13   3   5       19.16       36.94      3.67 o
 -11   3   5      203.59      148.28      5.41 o
  -9   3   5     1814.41     2017.32     21.99 o
  -7   3   5     1456.38     1637.99     19.02 o
  -5   3   5     1308.31     1419.77     15.05 o
  -3   3   5      375.30      454.29      7.15 o
  -1   3   5     4360.04     4437.50     36.76 o
   1   3   5     1951.95     1998.52     20.75 o
   3   3   5     1078.01      955.90     12.40 o
   5   3   5     3372.46     3261.36     30.98 o
   7   3   5     5779.77     6615.78     57.36 o
   9   3   5     1096.65     1100.59     15.83 o
  11   3   5      221.55      225.23      8.38 o
  13   3   5       60.85       45.94      6.76 o
  15   3   5       67.64       95.44      8.32 o
  17   3   5     2075.06     2210.99     36.63 o
  19   3   5        0.09       -0.04      8.50 o
  21   3   5       68.57       97.86     11.17 o
  23   3   5       79.33       54.44     16.98 o
  25   3   5       69.36       20.66     12.54 o
  27   3   5        0.77        9.32     12.53 o
  29   3   5        9.29        7.95     16.36 o
  31   3   5       27.33       11.23     17.34 o
  33   3   5       15.87       15.51     17.69 o
  35   3   5        0.69      -18.26     18.44 o
 -38   4   5       13.01       16.54     14.41 o
 -36   4   5       10.93        4.35     13.02 o
 -34   4   5        0.23      -11.06     12.31 o
 -32   4   5        0.30       -5.38     11.40 o
 -30   4   5       35.42       43.74     10.49 o
 -28   4   5        4.19        3.71      8.67 o
 -26   4   5       62.43       49.21      9.91 o
 -24   4   5        1.96       -7.83      7.83 o
 -22   4   5      109.78       84.77     14.64 o
 -20   4   5       15.98       -8.10      8.10 o
 -18   4   5      163.47      173.00      9.55 o
 -16   4   5       71.27       84.43      6.77 o
 -14   4   5      362.96      375.99     11.17 o
 -12   4   5       54.83       28.38      6.21 o
 -10   4   5      117.48      152.63      5.69 o
  -8   4   5      519.88      613.06     13.98 o
  -6   4   5     3043.64     3424.55     32.14 o
  -4   4   5      199.81      229.65      6.47 o
  -2   4   5       69.23       85.07      4.69 o
   0   4   5        1.75        5.24      3.39 o
   2   4   5     2773.88     2740.20     30.14 o
   4   4   5      720.04      740.39     13.28 o
   6   4   5     1776.40     1802.38     17.35 o
   8   4   5     1769.26     1951.05     19.20 o
  10   4   5      347.37      370.74     11.35 o
  12   4   5      174.15      141.35     13.26 o
  14   4   5      329.21      368.02     11.94 o
  16   4   5        1.46       -6.02      6.02 o
  18   4   5       76.22       78.29      8.36 o
  20   4   5       42.37       43.34     10.37 o
  22   4   5      334.21      289.56     21.76 o
  24   4   5      156.94      143.43     17.56 o
  26   4   5        1.38       18.64     13.82 o
  28   4   5       21.85       13.26     14.50 o
  30   4   5        0.36       29.00     18.74 o
  32   4   5        0.21       13.70     18.63 o
  34   4   5        2.35       -4.17     18.27 o
 -35   5   5        1.66       -0.13     12.21 o
 -33   5   5        0.40       -7.04      9.58 o
 -31   5   5        2.38       20.55      9.28 o
 -29   5   5       17.45       19.49      8.62 o
 -27   5   5       12.10       17.39     11.10 o
 -25   5   5      118.08      118.13     14.39 o
 -23   5   5      141.56      151.96     14.28 o
 -21   5   5       19.55        0.15      8.92 o
 -19   5   5      531.44      587.68     17.94 o
 -17   5   5      440.24      460.92     16.95 o
 -15   5   5        0.11        9.95      6.11 o
 -13   5   5      114.46      115.82      6.65 o
 -11   5   5      204.20      225.89      7.24 o
  -9   5   5      147.79      174.14      5.81 o
  -7   5   5       64.81       38.39      3.42 o
  -5   5   5      351.46      347.67      7.43 o
  -3   5   5      129.11      105.72      7.26 o
  -1   5   5      733.41      669.63     13.68 o
   1   5   5     3200.04     2887.03     45.14 o
   3   5   5      574.16      549.20     16.21 o
   5   5   5      103.71       76.94      7.77 o
   7   5   5      485.49      570.34     12.31 o
   9   5   5      150.51      156.66      9.24 o
  11   5   5      352.86      307.58      9.66 o
  13   5   5        3.28       -4.87      4.87 o
  15   5   5       16.69       14.58      6.40 o
  17   5   5      153.98      172.82     11.54 o
  19   5   5        4.56       -1.39      8.91 o
  21   5   5       16.95        9.80      9.89 o
  23   5   5        1.82       -1.13     12.02 o
  25   5   5       17.84       16.46     11.36 o
  27   5   5        3.79       -0.20     13.26 o
  29   5   5       62.56       67.92     17.17 o
  31   5   5       58.95       65.03     18.50 o
  33   5   5        3.26       12.85     19.59 o
 -34   6   5        2.43       -6.96     14.79 o
 -32   6   5       14.35       13.31     13.40 o
 -30   6   5        0.95       -4.78     13.90 o
 -28   6   5       44.22       39.75     12.50 o
 -26   6   5       10.72      -10.63     10.63 o
 -24   6   5        3.42       12.11      9.66 o
 -22   6   5       67.34       63.29     10.24 o
 -20   6   5      216.83      342.60     14.67 o
 -18   6   5       65.56       59.41      9.50 o
 -16   6   5      311.51      301.82     12.21 o
 -14   6   5        2.78       -2.22      6.00 o
 -12   6   5        0.57       -4.75      4.75 o
 -10   6   5      408.61      378.96      7.89 o
  -8   6   5      230.63      254.26      7.90 o
  -6   6   5        6.74        9.96      5.05 o
  -4   6   5       55.98       53.36      7.68 o
  -2   6   5        0.28        1.79      6.38 o
   0   6   5      303.38      333.02     11.87 o
   2   6   5      122.90      115.26      8.68 o
   4   6   5     1081.36     1032.20     23.81 o
   6   6   5      681.27      736.26     24.18 o
   8   6   5      327.61      283.22     16.45 o
  10   6   5      181.32      200.81     12.79 o
  12   6   5      590.14      600.42     20.98 o
  14   6   5      237.35      219.79     10.88 o
  16   6   5      214.60      213.47     11.63 o
  18   6   5       58.37       69.59      8.28 o
  20   6   5      133.73      121.12     11.67 o
  22   6   5      263.35      279.02     16.07 o
  24   6   5        3.64       10.55     11.01 o
  26   6   5        2.04       15.33     12.00 o
  28   6   5       72.82      105.76     16.84 o
  30   6   5        6.28       -9.28     14.77 o
 -31   7   5        0.21      -12.57     12.57 o
 -29   7   5       51.43       68.88     14.13 o
 -27   7   5        0.98       -4.54     11.18 o
 -25   7   5        1.17       -4.91      9.27 o
 -23   7   5      100.08      105.82     15.70 o
 -21   7   5       12.13       -1.16      8.03 o
 -19   7   5       10.79        2.25      9.29 o
 -17   7   5      157.37      139.63     10.36 o
 -15   7   5       36.56       21.12      6.75 o
 -13   7   5      243.17      252.30     11.97 o
 -11   7   5      100.43      111.62      7.12 o
  -9   7   5        6.48       -0.80      6.04 o
  -7   7   5      653.05      683.03     14.59 o
  -5   7   5      236.61      212.36     14.92 o
  -3   7   5      467.85      458.12     15.12 o
  -1   7   5      528.85      567.63     21.55 o
   1   7   5      639.01      594.35     18.00 o
   3   7   5      248.61      207.86     22.23 o
   5   7   5        6.45       -8.87      8.87 o
   7   7   5        2.34        5.20      9.04 o
   9   7   5       41.24       19.28     13.07 o
  11   7   5        1.45       -7.10      7.10 o
  13   7   5       27.77       13.46      8.79 o
  15   7   5        7.77        4.40      8.94 o
  17   7   5       19.16       16.73     11.40 o
  19   7   5      222.76      212.97     26.99 o
  21   7   5       43.25       17.57     13.35 o
  23   7   5       83.98      135.89     26.14 o
  25   7   5       19.08       18.09     15.95 o
  27   7   5        7.38       -3.43     15.72 o
 -28   8   5        1.81        3.70     11.09 o
 -26   8   5        4.80       -8.16     11.02 o
 -24   8   5        0.61        1.36      9.99 o
 -22   8   5        6.27      -10.50     10.50 o
 -20   8   5       21.35        1.16     10.32 o
 -18   8   5        3.06       -0.19     13.14 o
 -16   8   5        8.13       13.12     11.45 o
 -14   8   5      151.77      147.30     11.31 o
 -12   8   5      218.95      223.74     25.65 o
 -10   8   5       18.40       10.05      9.14 o
  -8   8   5       18.12       37.48      9.56 o
  -6   8   5        3.70        4.48     19.02 o
  -4   8   5        0.88       -0.95     11.96 o
  -2   8   5       66.19       52.88     15.29 o
   0   8   5       48.29       65.42     19.07 o
   2   8   5       23.90       27.51     13.65 o
   4   8   5        2.65        0.80      8.42 o
   6   8   5       27.64       34.36     10.81 o
   8   8   5       37.21       31.63     10.32 o
  10   8   5        1.39       -4.65      9.11 o
  12   8   5        4.03        1.05      8.28 o
  14   8   5        7.38      -10.13     10.48 o
  16   8   5       13.21       12.08     13.46 o
  18   8   5       22.24        4.63     11.75 o
  20   8   5        0.23       10.72     12.56 o
  22   8   5        2.26       -3.88     13.93 o
  24   8   5        5.98        4.25     15.93 o
 -23   9   5        0.01        2.07     10.63 o
 -21   9   5        8.32       -3.74     32.22 o
 -19   9   5       88.89       80.66     24.99 o
 -17   9   5       51.75       48.92     10.19 o
 -15   9   5       19.39      -14.30     20.06 o
 -13   9   5       48.00       67.89     21.70 o
 -11   9   5        6.01       22.36     19.23 o
  -9   9   5       18.76       12.82     17.26 o
  -7   9   5        7.79        5.84     10.09 o
  -5   9   5        5.74       17.75     18.58 o
  -3   9   5       90.31       42.25     20.38 o
  -1   9   5       67.33       99.95     22.69 o
   1   9   5       16.50       16.11     19.23 o
   3   9   5      166.38      185.44     27.12 o
   7   9   5        1.74        3.78     16.60 o
   9   9   5       73.27       96.53     19.40 o
  11   9   5        1.01        7.84     12.08 o
  13   9   5       90.21       85.66     11.89 o
  15   9   5        0.66       -9.99     10.95 o
  17   9   5       10.55       25.97     12.58 o
  19   9   5       38.01       50.58     13.83 o
 -16  10   5        8.82       -1.97     23.18 o
 -14  10   5      101.57       94.53     25.32 o
 -12  10   5        7.39       24.17     21.86 o
 -10  10   5        5.55        8.38     21.54 o
  -8  10   5        0.19      -12.82     18.41 o
  -6  10   5       16.77       29.85     11.77 o
  -4  10   5        2.91        8.71     19.23 o
  -2  10   5        1.30        6.90     20.71 o
   0  10   5       61.79       83.84     24.33 o
   2  10   5       43.92       29.26     22.69 o
  10  10   5        3.35        6.08     15.62 o
  12  10   5       10.96       29.88     11.98 o
 -40   0   6       18.50       53.26     29.76 o
 -38   0   6       22.93       37.48     27.62 o
 -36   0   6        3.06       21.04     22.85 o
 -34   0   6       38.65       14.53     19.81 o
 -32   0   6       20.08       22.81     24.74 o
 -30   0   6       21.60       11.76     14.06 o
 -28   0   6      164.15       79.18     29.10 o
 -26   0   6       40.47       -7.29     27.45 o
 -24   0   6        0.01       -2.41     13.26 o
 -22   0   6       48.00       37.26      8.92 o
 -20   0   6      135.51      115.85     11.26 o
 -18   0   6      414.53      471.80     16.79 o
 -16   0   6     1541.16     1751.39     28.15 o
 -14   0   6     1214.31     1244.06     22.07 o
 -12   0   6       11.29       13.48      5.22 o
 -10   0   6       17.80       15.31      4.30 o
  -8   0   6    13101.81    12402.45    128.07 o
  -6   0   6      692.10      650.43     14.23 o
  -4   0   6     6191.71     6591.23     65.75 o
  -2   0   6     2011.47     2026.70     25.04 o
   0   0   6      392.72      437.78     10.23 o
   2   0   6      972.32      984.05     15.82 o
   4   0   6     3416.36     3767.23     46.10 o
   6   0   6     1077.72      994.35     25.46 o
   8   0   6        0.88       -3.31      5.50 o
  10   0   6      223.09      193.89      9.96 o
  12   0   6     1674.04     1776.81     29.58 o
  14   0   6        0.64       -2.72      6.68 o
  16   0   6        2.38        9.04      8.35 o
  18   0   6      378.08      395.02     26.47 o
  20   0   6       63.03       77.70     14.21 o
  22   0   6        6.34      -11.70     13.13 o
  24   0   6        0.00       13.97     19.73 o
  26   0   6      843.95     1009.70     60.00 o
  28   0   6       63.68       19.89     23.18 o
  30   0   6      174.85      138.09     32.06 o
  32   0   6       92.05       92.55     31.56 o
  34   0   6       15.53       39.45     28.11 o
  36   0   6        0.60       18.41     25.32 o
 -41   1   6        3.79       17.92     25.81 o
 -39   1   6        0.02        6.15     18.06 o
 -37   1   6        4.90       30.79     17.84 o
 -35   1   6       25.09       21.50     13.08 o
 -33   1   6        3.19       -7.51     15.37 o
 -31   1   6       10.47       19.33     11.98 o
 -29   1   6      430.87      400.28     20.58 o
 -27   1   6       81.37       90.51     20.69 o
 -25   1   6       58.37       41.43     10.51 o
 -23   1   6       25.67       18.10      6.31 o
 -21   1   6        3.81        3.98      4.98 o
 -19   1   6       45.59       61.77      5.82 o
 -17   1   6      554.02      594.93     12.90 o
 -15   1   6        0.01       -1.02      4.68 o
 -13   1   6     2600.78     2543.95     26.09 o
 -11   1   6        3.45       -3.58      3.58 o
  -9   1   6      216.15      287.42      7.13 o
  -7   1   6       74.79       96.31      5.06 o
  -5   1   6      385.35      335.81      7.41 o
  -3   1   6     2918.54     2650.99     22.43 o
  -1   1   6      578.60      511.43      8.04 o
   1   1   6        0.19       10.94      4.43 o
   3   1   6      258.96      260.69      6.72 o
   5   1   6     1179.14     1149.29     14.05 o
   7   1   6      372.14      391.90      9.22 o
   9   1   6     3607.51     3595.18     34.34 o
  11   1   6      114.62      135.78      7.72 o
  13   1   6     1601.10     1482.39     24.75 o
  15   1   6      421.46      361.62     12.14 o
  17   1   6      207.87      163.94     10.56 o
  19   1   6      487.31      462.31     17.02 o
  21   1   6      184.79      188.34     15.02 o
  23   1   6       11.55       -4.02     10.65 o
  25   1   6      268.45      226.96     19.56 o
  27   1   6       22.09       14.80     15.96 o
  29   1   6        0.00        7.11     14.88 o
  31   1   6        8.15        8.41     16.60 o
  33   1   6        0.11       15.37     17.29 o
  35   1   6        5.58       -3.19     25.65 o
 -40   2   6       10.48       26.73     30.47 o
 -38   2   6        1.11      -12.22     14.54 o
 -36   2   6        6.06        8.06     14.18 o
 -34   2   6        4.02       18.76     13.93 o
 -32   2   6        3.54       -7.88     15.65 o
 -30   2   6       11.70        6.73     14.18 o
 -28   2   6       61.58       40.44     12.72 o
 -26   2   6       89.84       50.98     12.30 o
 -24   2   6        3.40       -1.84      6.15 o
 -22   2   6      356.85      394.22     11.69 o
 -20   2   6      601.88      535.03     12.66 o
 -18   2   6      247.70      278.22      8.76 o
 -16   2   6        6.95        7.84      4.38 o
 -14   2   6      504.14      391.58      9.69 o
 -12   2   6      152.50      182.71      6.66 o
 -10   2   6     2615.20     2435.47     25.51 o
  -8   2   6      332.76      340.31      7.15 o
  -6   2   6     4653.43     4600.56     35.10 o
  -4   2   6     5730.45     6017.83     52.53 o
  -2   2   6     4187.70     4697.65     39.76 o
   0   2   6     6047.11     5726.92     50.44 o
   2   2   6     1158.98     1111.89     14.94 o
   4   2   6     3358.89     3848.42     39.32 o
   6   2   6      259.92      330.60      8.75 o
   8   2   6     3404.42     4075.60     39.53 o
  10   2   6       36.19       29.54      5.92 o
  12   2   6      363.49      497.78     13.12 o
  14   2   6      227.60      173.31      9.16 o
  16   2   6       82.95       87.68     10.82 o
  18   2   6        1.80       -8.06      8.06 o
  20   2   6        0.28        4.68     10.08 o
  22   2   6        0.01        6.37     10.17 o
  24   2   6      103.31       91.86     13.43 o
  26   2   6      261.22      289.59     20.87 o
  28   2   6        1.70       -5.49     12.28 o
  30   2   6        5.04      -12.29     12.29 o
  32   2   6       54.46       38.31     16.62 o
  34   2   6       55.60       22.36     27.12 o
 -39   3   6        1.55        4.57     15.61 o
 -37   3   6        4.24      -14.09     14.09 o
 -35   3   6        6.26       23.51     14.00 o
 -33   3   6        0.02        8.03     12.70 o
 -31   3   6        0.12        6.44     11.73 o
 -29   3   6       20.31       24.23     10.59 o
 -27   3   6        0.34      -12.20     12.20 o
 -25   3   6     1160.77     1096.28     22.38 o
 -23   3   6      560.27      534.83     15.71 o
 -21   3   6       98.66       71.33      8.33 o
 -19   3   6     2192.28     2107.42     27.02 o
 -17   3   6        3.62        5.74      4.16 o
 -15   3   6      203.70      212.27      7.33 o
 -13   3   6      256.35      307.69      7.13 o
 -11   3   6      218.63      177.49      7.98 o
  -9   3   6        6.36        7.24      4.52 o
  -7   3   6      494.84      604.54     17.44 o
  -5   3   6      961.89      957.01     13.08 o
  -3   3   6      125.25      172.34      6.77 o
  -1   3   6     2133.98     2184.75     24.65 o
   1   3   6     4163.15     4271.25     36.77 o
   3   3   6        0.32       -0.65      3.57 o
   5   3   6     2368.77     2375.14     25.32 o
   7   3   6     7367.62     7727.32     66.95 o
   9   3   6     1192.89     1200.57     17.16 o
  11   3   6      816.44      820.73     17.60 o
  13   3   6        8.39        9.29      6.29 o
  15   3   6       55.06       44.65      7.85 o
  17   3   6       73.85       61.00      9.80 o
  19   3   6       38.44       31.95      9.54 o
  21   3   6        6.47       -1.11     13.71 o
  23   3   6        0.62        3.57     10.34 o
  25   3   6        4.43       26.06     13.45 o
  27   3   6       12.96      -10.41     13.02 o
  29   3   6       11.67       24.09     16.75 o
  31   3   6       22.83        3.45     29.18 o
  33   3   6        0.65       13.80     23.10 o
  35   3   6       30.63       58.08     22.18 o
 -38   4   6       32.84       54.27     16.11 o
 -36   4   6        1.91      -13.06     13.06 o
 -34   4   6        0.28      -10.98     10.98 o
 -32   4   6       11.05        1.92     11.30 o
 -30   4   6        0.66       15.67     13.45 o
 -28   4   6        0.14        4.46      8.49 o
 -26   4   6        1.04       18.35      8.72 o
 -24   4   6      294.00      305.90     12.74 o
 -22   4   6     1670.00     1763.52     27.84 o
 -20   4   6       82.71       60.88      8.14 o
 -18   4   6      928.04      812.94     19.73 o
 -16   4   6       16.26       32.07      6.91 o
 -14   4   6      341.39      342.16     11.11 o
 -12   4   6        8.96        7.98      5.19 o
 -10   4   6        0.79       10.88      3.99 o
  -8   4   6      293.08      282.74      7.07 o
  -6   4   6      776.42      801.28     10.90 o
  -4   4   6     2253.87     2320.21     21.33 o
  -2   4   6      185.54      187.39      5.64 o
   0   4   6       97.59      123.12      4.96 o
   2   4   6     1739.97     2032.77     20.00 o
   4   4   6     3227.26     3309.92     28.21 o
   6   4   6     3884.10     4248.41     36.90 o
   8   4   6     1873.09     2236.23     26.43 o
  10   4   6       49.19       48.70      5.57 o
  12   4   6      258.84      232.78     10.95 o
  14   4   6       78.48       54.18      8.37 o
  16   4   6       26.88       20.14      7.10 o
  18   4   6      195.53      165.44     11.30 o
  20   4   6      232.81      219.10     14.92 o
  22   4   6      187.57      144.77     14.04 o
  24   4   6        0.03        3.81     12.77 o
  26   4   6        1.55      -12.90     12.90 o
  28   4   6       27.44       40.73     15.82 o
  30   4   6        6.79        6.08     16.97 o
  32   4   6        0.23       25.24     24.82 o
 -35   5   6        0.29        6.34     11.79 o
 -33   5   6       17.71       28.22     10.38 o
 -31   5   6        7.30       17.71      8.93 o
 -29   5   6       67.48      106.64     14.68 o
 -27   5   6        6.83       -5.67     10.17 o
 -25   5   6       73.21       70.49     13.75 o
 -23   5   6        0.27       -9.05      9.05 o
 -21   5   6      356.45      341.12     16.54 o
 -19   5   6       14.36        5.11      8.22 o
 -17   5   6      244.44      267.44     13.06 o
 -15   5   6        1.13       -2.35      6.32 o
 -13   5   6       38.68       45.55      6.21 o
 -11   5   6      753.30      736.56     14.67 o
  -9   5   6      229.40      214.55      6.67 o
  -7   5   6       85.18       99.26      6.22 o
  -5   5   6      216.08      227.46      7.40 o
  -3   5   6      847.27      830.52     14.21 o
  -1   5   6      171.52      177.85      8.77 o
   1   5   6      446.92      478.41     14.26 o
   3   5   6     1298.20     1274.02     21.45 o
   5   5   6      326.45      326.67     10.13 o
   7   5   6        0.71        1.86      5.19 o
   9   5   6      751.88      663.31     16.18 o
  11   5   6      149.80      127.36      8.20 o
  13   5   6      235.72      243.32     15.07 o
  15   5   6       45.24       32.53      7.12 o
  17   5   6      368.24      425.55     14.44 o
  19   5   6      344.58      304.23     16.14 o
  21   5   6       52.65       60.55     11.98 o
  23   5   6       10.03       14.45     12.08 o
  25   5   6      106.53      126.55     16.57 o
  27   5   6       49.89       31.12     14.92 o
  29   5   6       15.26       19.96     15.59 o
  31   5   6        2.94       24.27     18.07 o
 -34   6   6        1.54       18.78     15.86 o
 -32   6   6        5.47      -13.33     17.51 o
 -30   6   6        0.10       -7.71     12.06 o
 -28   6   6       23.59       21.77     12.98 o
 -26   6   6        0.90       -4.29     10.71 o
 -24   6   6       17.72       -2.77      8.94 o
 -22   6   6        4.79       13.37      8.90 o
 -20   6   6        3.83        4.27      8.40 o
 -18   6   6      460.68      501.72     20.07 o
 -16   6   6       20.41       16.03      7.23 o
 -14   6   6      296.71      295.27     13.43 o
 -12   6   6      612.23      639.79     16.02 o
 -10   6   6      237.46      273.58      7.51 o
  -8   6   6     1079.28     1107.47     17.69 o
  -6   6   6      123.27      142.52      9.14 o
  -4   6   6     2267.67     2120.33     30.08 o
  -2   6   6       38.81       35.98     10.39 o
   0   6   6     1486.15     1508.18     37.37 o
   2   6   6      168.18      148.60     13.26 o
   4   6   6        2.13       17.74      8.44 o
   6   6   6      915.95      792.54     26.56 o
   8   6   6      100.73       61.45      8.84 o
  10   6   6       15.45        3.08      7.94 o
  12   6   6      368.14      316.17     12.43 o
  14   6   6       24.82        7.12      7.13 o
  16   6   6       26.09       19.24      8.06 o
  18   6   6       21.18       15.23      7.68 o
  20   6   6       41.85       42.96     10.42 o
  22   6   6       16.64       19.23     10.97 o
  24   6   6      158.38      154.96     14.91 o
  26   6   6       13.89       19.92     12.17 o
  28   6   6       18.98       22.83     15.46 o
 -31   7   6        0.03       -0.77     13.36 o
 -29   7   6       48.49       34.97     13.37 o
 -27   7   6       29.54       47.55     12.42 o
 -25   7   6        9.94       13.27     11.01 o
 -23   7   6        1.04       -8.80      8.80 o
 -21   7   6        0.60       -5.40      8.38 o
 -19   7   6      280.27      299.68     13.61 o
 -17   7   6      262.80      283.98     12.35 o
 -15   7   6       77.39      104.53      8.60 o
 -13   7   6      127.16      148.30      9.72 o
 -11   7   6       13.22        8.09      5.70 o
  -9   7   6        0.22        9.99      6.91 o
  -7   7   6        7.12       -1.03      6.49 o
  -5   7   6      811.52      833.30     37.23 o
  -3   7   6      327.09      307.77     16.44 o
  -1   7   6       18.63       21.33     10.04 o
   1   7   6     2085.97     2237.38     39.27 o
   3   7   6      540.06      503.81     18.50 o
   5   7   6      121.70      123.20     13.31 o
   7   7   6       65.94       47.68     11.92 o
   9   7   6      404.41      410.64     23.78 o
  11   7   6       39.93       25.99      9.06 o
  13   7   6        7.45       17.28      8.91 o
  15   7   6        0.05        1.71      9.21 o
  17   7   6        7.29       11.02     15.69 o
  19   7   6        0.47       12.77      9.39 o
  21   7   6        1.58        0.55     10.22 o
  23   7   6        1.55       -0.01     13.51 o
  25   7   6       28.08       29.43     22.94 o
  27   7   6       16.47        9.70     16.98 o
 -28   8   6       30.99       23.29     12.42 o
 -26   8   6        0.02       -3.04     11.75 o
 -24   8   6        8.19       13.91     11.25 o
 -22   8   6        3.27       -4.61      8.78 o
 -20   8   6       13.67        0.51      8.23 o
 -18   8   6       22.52       16.52     13.35 o
 -16   8   6        0.42       12.31      9.96 o
 -14   8   6        0.05       -7.93     13.14 o
 -12   8   6       13.14      -15.95     17.75 o
 -10   8   6        0.49       36.00     19.73 o
  -8   8   6     1082.56     1113.24     32.69 o
  -6   8   6      123.09       89.13     11.25 o
  -4   8   6      141.34      135.37     18.87 o
  -2   8   6       87.26      106.87     13.36 o
   0   8   6       14.76        9.50      9.41 o
   2   8   6       78.14       77.46     11.72 o
   4   8   6       99.26      106.48     10.99 o
   6   8   6       15.69        9.08      9.86 o
   8   8   6        0.53       -3.77      9.36 o
  10   8   6       39.24       29.67      8.71 o
  12   8   6        0.31       -0.01      8.89 o
  14   8   6       11.76       -2.61      9.19 o
  16   8   6        2.49       -2.33     11.06 o
  18   8   6       44.18       86.58     14.62 o
  20   8   6       18.98       -4.50     15.47 o
  22   8   6       15.35       10.62     15.45 o
 -23   9   6        0.15       -8.40     14.62 o
 -21   9   6        1.95        7.50     12.67 o
 -19   9   6       25.24       20.12     12.89 o
 -17   9   6       58.67       48.21     13.44 o
 -15   9   6       12.18       11.01     21.86 o
 -13   9   6       55.62       88.61     24.66 o
 -11   9   6       55.27       29.76     21.21 o
  -9   9   6        6.23       26.80     21.54 o
  -7   9   6        1.25       -8.70     10.46 o
  -5   9   6       22.43       23.67     20.06 o
  -3   9   6       96.04       63.62     21.54 o
  -1   9   6        8.67      -10.36     18.74 o
   1   9   6       80.44       30.08     21.70 o
   3   9   6       10.70       -4.44     19.56 o
   7   9   6        1.63       23.20     12.08 o
   9   9   6        2.79       -0.36     23.59 o
  11   9   6        0.00       -9.18      9.18 o
  13   9   6       10.82        2.84     10.74 o
  15   9   6        6.40        1.97     11.91 o
  17   9   6       55.69       78.74     15.18 o
 -14  10   6       21.46       65.26     26.47 o
 -12  10   6        0.02      -16.27     21.86 o
 -10  10   6        0.03      -18.08     21.70 o
  -8  10   6        8.84       -8.55     21.54 o
  -6  10   6        5.95       -8.22     20.71 o
  -4  10   6        2.74        6.74     19.89 o
  -2  10   6        7.25       -8.38     21.21 o
   0  10   6       12.19       12.82     22.36 o
   2  10   6       59.67       76.11     25.32 o
  10  10   6        7.58       -4.11     17.10 o
 -39   1   7        6.01       -1.64     15.95 o
 -37   1   7        0.11       -5.54     14.07 o
 -35   1   7        1.51       23.48     13.29 o
 -33   1   7       22.21       43.04     13.26 o
 -31   1   7      131.50      116.48     13.98 o
 -29   1   7       15.82        9.56      9.88 o
 -27   1   7      102.04       61.93     13.75 o
 -25   1   7       32.70       24.97      8.72 o
 -23   1   7       58.67       54.83      8.14 o
 -21   1   7      702.98      681.31     14.82 o
 -19   1   7       43.05       49.05      7.28 o
 -17   1   7      725.85      775.93     13.79 o
 -15   1   7     1202.82     1227.80     17.13 o
 -13   1   7       21.87       57.09      5.02 o
 -11   1   7      256.32      220.04      7.55 o
  -9   1   7     6116.60     6218.41     54.98 o
  -7   1   7      459.72      360.53      8.60 o
  -5   1   7      180.99      202.67      5.94 o
  -3   1   7    16726.05    16654.97    132.78 o
  -1   1   7     8251.22     8976.31     61.91 o
   1   1   7     7272.53     7510.19     58.38 o
   3   1   7     2670.04     2746.08     25.89 o
   5   1   7       95.51      100.88      6.72 o
   7   1   7      390.95      436.70     10.36 o
   9   1   7       14.75        4.04      5.30 o
  11   1   7     1454.12     1386.91     19.33 o
  13   1   7     2492.61     2690.22     33.82 o
  15   1   7      536.81      596.51     15.55 o
  17   1   7      245.73      256.94     13.69 o
  19   1   7        8.02        9.63     14.40 o
  21   1   7      237.76      205.76     15.88 o
  23   1   7      121.92      130.91     16.96 o
  25   1   7      372.37      325.38     22.87 o
  27   1   7      174.04      192.02     24.17 o
  29   1   7      125.45       94.55     24.25 o
  31   1   7       63.51       20.89     17.53 o
  33   1   7        1.89       11.71     17.42 o
  35   1   7        3.53       11.73     27.86 o
 -40   2   7        0.30       -7.68     16.16 o
 -38   2   7       10.72      -13.88     14.15 o
 -36   2   7        5.56        2.82     17.16 o
 -34   2   7        5.40       17.25     13.79 o
 -32   2   7        1.40      -11.44     11.87 o
 -30   2   7       78.62       73.10     24.19 o
 -28   2   7      136.16      178.71     17.23 o
 -26   2   7       85.93       63.20     10.48 o
 -24   2   7      224.19      229.11     10.18 o
 -22   2   7      499.20      478.23     13.06 o
 -20   2   7       41.48       57.10      7.08 o
 -18   2   7      880.18      878.11     15.74 o
 -16   2   7     1183.64     1254.42     18.73 o
 -14   2   7       25.03       19.31      4.56 o
 -12   2   7      443.20      526.55     10.71 o
 -10   2   7     1140.36     1157.67     16.49 o
  -8   2   7     3261.84     3636.21     31.39 o
  -6   2   7     3449.69     3305.52     28.66 o
  -4   2   7     7792.29     7580.21     58.37 o
  -2   2   7     7451.90     8696.02     65.90 o
   0   2   7     6187.70     6573.25     51.61 o
   2   2   7       39.86        7.02      4.41 o
   4   2   7        6.71        6.79      4.26 o
   6   2   7      760.93      651.27     12.60 o
   8   2   7      619.82      537.14     12.13 o
  10   2   7     2541.21     2647.50     32.40 o
  12   2   7      565.52      461.14     17.70 o
  14   2   7       54.16       56.08      8.32 o
  16   2   7      459.10      453.86     16.76 o
  18   2   7      873.67      840.35     22.91 o
  20   2   7       32.74       19.90     11.24 o
  22   2   7      319.78      292.54     26.62 o
  24   2   7        9.56       26.09     11.65 o
  26   2   7      622.80      687.99     62.93 o
  28   2   7       93.63       82.26     16.35 o
  30   2   7       20.01       88.13     36.70 o
  32   2   7        1.25       18.31     23.26 o
  34   2   7       13.77       45.87     29.10 o
 -39   3   7        0.30        7.84     16.01 o
 -37   3   7        7.08       43.65     17.80 o
 -35   3   7       39.32       26.88     13.90 o
 -33   3   7        0.46        1.44     12.46 o
 -31   3   7       13.17       14.73     12.60 o
 -29   3   7        4.57       -4.70      9.55 o
 -27   3   7       22.96        9.95      8.94 o
 -25   3   7        3.00        1.29      7.37 o
 -23   3   7     1808.41     1965.25     30.93 o
 -21   3   7        4.16        5.39      7.81 o
 -19   3   7      273.88      238.50     10.53 o
 -17   3   7      957.70      956.48     26.39 o
 -15   3   7      175.80      189.64      7.30 o
 -13   3   7       49.44       48.05      4.31 o
 -11   3   7       57.65       62.32      5.62 o
  -9   3   7     1285.45     1507.80     18.11 o
  -7   3   7      369.74      313.60      8.06 o
  -5   3   7      134.66      117.21      5.26 o
  -3   3   7     1201.74     1175.25     13.98 o
  -1   3   7     1403.31     1411.95     16.81 o
   1   3   7     6205.50     6172.47     51.64 o
   3   3   7     3870.70     4272.80     40.51 o
   5   3   7       83.32       50.38      5.55 o
   7   3   7        2.59       -4.59      4.59 o
   9   3   7       21.74       22.16      5.96 o
  11   3   7        3.28       -6.47      6.47 o
  13   3   7      136.63       89.51      8.79 o
  15   3   7      253.98      218.02     12.98 o
  17   3   7        1.81       -8.47      8.47 o
  19   3   7      154.37      175.47     15.23 o
  21   3   7       79.34       84.79     13.03 o
  23   3   7       18.00       -1.42     12.07 o
  25   3   7       16.68       -4.88     12.63 o
  27   3   7        0.13       24.47     14.57 o
  29   3   7       37.98       64.15     20.52 o
  31   3   7       70.48       84.43     21.77 o
  33   3   7        5.59      -18.64     18.64 o
 -38   4   7        8.77       20.32     19.19 o
 -36   4   7       38.90       47.90     14.65 o
 -34   4   7        1.55        4.73     12.74 o
 -32   4   7        3.54       -2.30     13.72 o
 -30   4   7        0.42       -3.83      9.56 o
 -28   4   7        0.30       -3.64      8.46 o
 -26   4   7      154.57      134.73     12.35 o
 -24   4   7      229.95      200.65     11.05 o
 -22   4   7      423.43      352.60     16.84 o
 -20   4   7      456.63      394.87     12.25 o
 -18   4   7      290.03      351.53     13.96 o
 -16   4   7      145.49      107.65     12.13 o
 -14   4   7        0.68       -1.73      6.01 o
 -12   4   7        0.72       -2.60      4.99 o
 -10   4   7      564.84      594.37     12.10 o
  -8   4   7     1852.13     2005.16     23.95 o
  -6   4   7       39.16       24.88      4.13 o
  -4   4   7     2352.95     2260.14     29.16 o
  -2   4   7       52.47       49.49      4.64 o
   0   4   7      209.55      219.22      6.28 o
   2   4   7       34.29       42.65      4.45 o
   4   4   7      448.55      430.77      9.66 o
   6   4   7      277.41      283.14      9.00 o
   8   4   7        8.61       -4.63      4.86 o
  10   4   7       99.90       67.86      7.51 o
  12   4   7      139.75      149.52     11.84 o
  14   4   7       13.97       12.38      8.13 o
  16   4   7        3.10       -8.27      8.27 o
  18   4   7        3.74      -12.28     12.28 o
  20   4   7       71.62       73.97     19.55 o
  22   4   7      151.81       94.73     15.10 o
  24   4   7       19.17      -12.49     12.49 o
  26   4   7        1.28       -5.17     13.24 o
  28   4   7       11.04       25.08     18.77 o
  30   4   7        0.45       -5.71     18.60 o
  32   4   7        0.29       29.46     25.73 o
 -35   5   7        0.06       24.72     12.11 o
 -33   5   7        2.51       20.77     10.00 o
 -31   5   7        5.82      -12.29     12.29 o
 -29   5   7       39.13       57.32     13.26 o
 -27   5   7        0.02        2.00     10.22 o
 -25   5   7        6.35       -0.97      8.70 o
 -23   5   7      591.22      639.74     20.14 o
 -21   5   7       26.16       10.10     10.56 o
 -19   5   7      732.16      706.67     19.76 o
 -17   5   7        8.70       -1.34      7.21 o
 -15   5   7       43.92       45.87      7.72 o
 -13   5   7       96.57       85.33      9.67 o
 -11   5   7      342.07      329.70     10.15 o
  -9   5   7       13.03       14.22      4.41 o
  -7   5   7      162.89      195.32      6.55 o
  -5   5   7      276.02      248.57      6.81 o
  -3   5   7      723.50      692.99     15.23 o
  -1   5   7      277.83      259.19      9.69 o
   1   5   7     1122.05     1026.77     17.47 o
   3   5   7       36.08       30.75      5.83 o
   5   5   7      119.11       87.61      8.12 o
   7   5   7     1032.54      891.88     19.39 o
   9   5   7      263.01      212.07     13.21 o
  11   5   7       60.18        7.36      8.61 o
  13   5   7       10.87       -6.76      7.05 o
  15   5   7       10.33        0.49      7.00 o
  17   5   7       63.06       64.34      9.85 o
  19   5   7       29.44        6.13      9.92 o
  21   5   7        4.66        0.40     13.90 o
  23   5   7        0.10       -9.48     12.37 o
  25   5   7        0.68      -12.68     12.68 o
  27   5   7       10.04       19.82     14.74 o
  29   5   7        1.68       -5.39     15.78 o
  31   5   7        2.56        6.82     19.61 o
 -34   6   7        7.38       -5.07     14.69 o
 -32   6   7        0.08       16.25     14.73 o
 -30   6   7        2.86       15.51     14.83 o
 -28   6   7       26.40       21.50     14.95 o
 -26   6   7       16.24       -1.01     12.39 o
 -24   6   7        3.19       -8.10      8.95 o
 -22   6   7      461.32      493.85     18.30 o
 -20   6   7      177.42      147.49     12.00 o
 -18   6   7      144.16      128.52     10.84 o
 -16   6   7       22.13       12.99      7.50 o
 -14   6   7        3.82       -3.06      6.10 o
 -12   6   7        0.14       -5.07      5.48 o
 -10   6   7      122.93      118.23      8.96 o
  -8   6   7      337.04      313.29     10.31 o
  -6   6   7        3.13        3.66      4.88 o
  -4   6   7       47.35       40.20      7.44 o
  -2   6   7      189.11      220.60     15.21 o
   0   6   7       39.38       51.67      9.27 o
   2   6   7     1116.28     1116.39     26.82 o
   4   6   7      317.32      294.63     12.34 o
   6   6   7      107.65      117.46     11.10 o
   8   6   7      211.56      190.51     12.64 o
  10   6   7        2.00       -4.72      6.79 o
  12   6   7      245.80      222.28     14.50 o
  14   6   7       29.18       -1.59      8.48 o
  16   6   7        0.25       -7.76      7.76 o
  18   6   7       81.01       74.11     10.61 o
  20   6   7       26.13       26.77     10.70 o
  22   6   7        0.33       -2.52     10.72 o
  24   6   7        2.48        1.14     11.33 o
  26   6   7       43.69       33.92     15.16 o
  28   6   7        7.13        3.69     15.82 o
 -31   7   7       15.86        2.48     13.56 o
 -29   7   7        9.71        8.12     13.01 o
 -27   7   7        3.06       -8.65     11.56 o
 -25   7   7       25.40       29.96     11.80 o
 -23   7   7        9.14       22.32     10.73 o
 -21   7   7       35.76       29.57      9.69 o
 -19   7   7        1.62       18.47      9.30 o
 -17   7   7        2.66       -5.89      7.17 o
 -15   7   7      326.93      296.95     11.33 o
 -13   7   7       79.67       87.01      9.51 o
 -11   7   7      122.52      119.59      8.80 o
  -9   7   7      495.42      454.91     20.03 o
  -7   7   7       64.33       62.56      8.76 o
  -5   7   7       20.15       16.52      7.07 o
  -3   7   7       20.92       -0.25      6.28 o
  -1   7   7       15.41       19.03     10.88 o
   1   7   7      286.09      377.53     17.96 o
   3   7   7      132.89      154.22     14.81 o
   5   7   7       49.79       52.21     11.71 o
   7   7   7      106.79       86.20      9.66 o
   9   7   7        9.59        3.41     12.20 o
  11   7   7       55.46       50.85     13.49 o
  13   7   7       62.53       40.13     10.61 o
  15   7   7        1.43       -9.52      9.52 o
  17   7   7        0.67       -2.85      8.35 o
  19   7   7        9.56        2.24      9.68 o
  21   7   7       12.78        4.95     13.88 o
  23   7   7        5.64       14.23     17.34 o
  25   7   7       12.30       52.11     17.93 o
 -26   8   7        4.22       25.02     11.89 o
 -24   8   7        0.06       -0.03     10.67 o
 -22   8   7        4.00        3.39      9.22 o
 -20   8   7        0.99        6.33      8.43 o
 -18   8   7       22.15       26.54     10.59 o
 -16   8   7        1.08       -2.16      8.34 o
 -14   8   7        8.37       21.85      7.69 o
 -12   8   7        8.22       -6.74     11.10 o
 -10   8   7        8.84        8.45     10.91 o
  -8   8   7        0.17      -10.67     13.56 o
  -6   8   7       34.28       46.51     10.11 o
  -4   8   7      373.42      353.21     15.04 o
  -2   8   7      165.86      180.11     16.27 o
   0   8   7       27.02        4.29     14.55 o
   2   8   7       26.23       16.35     12.64 o
   4   8   7        0.91       -0.65     11.26 o
   6   8   7        0.05        0.67     12.13 o
   8   8   7       11.90       -1.32     11.00 o
  10   8   7        0.22       15.20     10.30 o
  12   8   7        3.57       -4.05     10.47 o
  14   8   7        9.98       -2.44     11.05 o
  16   8   7        4.31       10.35     12.42 o
  18   8   7       27.17       18.56     13.63 o
  20   8   7       10.71        8.32     14.97 o
  22   8   7        5.45        4.60     17.75 o
 -21   9   7       42.22       53.84     24.49 o
 -19   9   7        8.49      -10.11     10.38 o
 -17   9   7        1.83        5.42     24.33 o
 -15   9   7       38.98       16.44     24.99 o
 -13   9   7       20.44        3.29     23.34 o
 -11   9   7       56.19       35.51     23.84 o
  -9   9   7        4.60        9.70     20.88 o
  -7   9   7        0.00       10.19     21.86 o
  -5   9   7        2.69        8.07     11.18 o
  -3   9   7        8.47        7.40     21.04 o
  -1   9   7        9.56       14.14     20.71 o
   1   9   7       20.19       -7.07     20.55 o
   3   9   7       21.05       18.91     14.80 o
   5   9   7       22.61        1.34     19.73 o
   7   9   7      105.23      148.83     17.21 o
   9   9   7        0.09        7.34      9.50 o
  11   9   7       18.43        2.20     10.77 o
  13   9   7        0.13      -11.23     11.23 o
  15   9   7       38.55       27.89     13.39 o
  17   9   7        3.41      -15.25     15.25 o
 -14  10   7       17.96       63.62     26.96 o
 -12  10   7       11.99       -0.82     24.82 o
 -10  10   7        4.96      -22.69     22.69 o
  -8  10   7       11.59       16.44     24.82 o
  -6  10   7       26.35       92.22     27.12 o
  -4  10   7       12.21       27.62     24.17 o
  -2  10   7       82.30      118.53     27.95 o
   0  10   7       13.57       30.91     23.84 o
 -40   0   8       23.99       26.64     21.32 o
 -38   0   8       52.15       86.01     23.87 o
 -36   0   8        2.22       -4.46     18.25 o
 -34   0   8        0.71        9.18     13.06 o
 -32   0   8       53.51       53.81     13.91 o
 -30   0   8      344.07      257.66     24.31 o
 -28   0   8      208.42      200.22     19.01 o
 -26   0   8        1.69      -11.44     11.44 o
 -24   0   8      274.32      286.56     19.27 o
 -22   0   8        0.74      -11.27     11.27 o
 -20   0   8       13.79       -1.73      8.24 o
 -18   0   8      338.41      343.11     14.76 o
 -16   0   8      187.16      219.45     13.46 o
 -14   0   8     1062.62     1135.58     20.05 o
 -12   0   8     3572.62     3778.08     40.91 o
 -10   0   8    13710.22    12457.65    145.55 o
  -8   0   8        0.65       -5.40      5.40 o
  -6   0   8     2423.41     2378.54     33.29 o
  -4   0   8     2747.76     2252.93     29.47 o
  -2   0   8     6019.21     6552.43     68.53 o
   0   0   8     1644.53     1622.86     23.76 o
   2   0   8     8117.64     8976.49     98.71 o
   4   0   8     2481.85     3036.40     41.62 o
   6   0   8       51.78       79.03      8.51 o
   8   0   8       13.33       22.72      7.34 o
  10   0   8      281.38      383.03     14.44 o
  12   0   8        2.90        1.79      9.66 o
  14   0   8      227.71      267.15     28.33 o
  16   0   8       16.47       -2.15     11.76 o
  18   0   8      425.57      521.25     30.62 o
  20   0   8      128.42      121.03     19.49 o
  22   0   8       71.84       77.59     24.49 o
  24   0   8      646.49      738.12     52.77 o
  26   0   8      154.58      157.16     30.74 o
  28   0   8      201.52      157.49     33.21 o
  30   0   8       90.20       81.87     28.93 o
  32   0   8        0.00       30.74     26.47 o
  34   0   8        0.41       27.62     30.08 o
 -39   1   8       21.88       19.19     17.36 o
 -37   1   8        3.12      -11.75     17.18 o
 -35   1   8        0.09        3.11     13.54 o
 -33   1   8        7.08       20.00     14.55 o
 -31   1   8      117.17       70.27     13.24 o
 -29   1   8      119.61      114.23     13.14 o
 -27   1   8       13.02       -8.19      8.82 o
 -25   1   8      124.45      118.11     11.06 o
 -23   1   8       65.56       69.18      7.53 o
 -21   1   8      742.44      639.48     16.08 o
 -19   1   8        3.23        1.87      6.93 o
 -17   1   8       54.74       46.24      5.97 o
 -15   1   8     1619.98     1732.08     20.58 o
 -13   1   8      709.77      667.18     11.81 o
 -11   1   8      125.57      104.03      5.36 o
  -9   1   8      219.50      257.89      7.65 o
  -7   1   8       12.82       10.94      3.46 o
  -5   1   8      564.75      417.36      8.59 o
  -3   1   8      788.75      784.53     11.16 o
  -1   1   8       79.15       74.84      4.39 o
   1   1   8     2952.09     3128.44     29.26 o
   3   1   8      148.39      114.65      5.89 o
   5   1   8      184.98      158.06      6.97 o
   7   1   8     3757.98     3576.72     35.63 o
   9   1   8        0.01       -5.35      5.35 o
  11   1   8      666.68      690.26     17.19 o
  13   1   8       18.71        8.47      7.32 o
  15   1   8        1.28       -7.88      7.88 o
  17   1   8      367.07      327.46     17.60 o
  19   1   8      287.59      301.97     17.79 o
  21   1   8      111.57      128.01     22.27 o
  23   1   8      230.02      329.62     37.12 o
  25   1   8       97.30      104.32     16.87 o
  27   1   8       50.01       60.35     18.60 o
  29   1   8       36.99       55.88     18.41 o
  31   1   8       32.45       56.36     20.43 o
  33   1   8       23.43       22.53     37.07 o
 -40   2   8        6.92       49.71     21.23 o
 -38   2   8        3.29       27.76     16.15 o
 -36   2   8        6.28       20.02     14.94 o
 -34   2   8        0.59        4.31     12.86 o
 -32   2   8        0.29        3.39     11.97 o
 -30   2   8       41.11       47.89     13.85 o
 -28   2   8      111.73       91.64     14.67 o
 -26   2   8        4.11        2.19      9.47 o
 -24   2   8      533.39      538.63     15.26 o
 -22   2   8      504.33      480.61     17.44 o
 -20   2   8      542.73      575.34     13.97 o
 -18   2   8      137.90      135.56      8.11 o
 -16   2   8      207.12      190.05      7.74 o
 -14   2   8      608.55      552.82     11.16 o
 -12   2   8      520.96      498.83     10.78 o
 -10   2   8     1487.42     1339.20     18.94 o
  -8   2   8      595.45      625.82     10.68 o
  -6   2   8     3930.24     4552.52     40.12 o
  -4   2   8      308.75      350.96      8.43 o
  -2   2   8      790.79      655.26     10.94 o
   0   2   8       77.05       80.78      5.21 o
   2   2   8      271.44      231.08      8.14 o
   4   2   8     4679.19     4857.20     46.63 o
   6   2   8     2225.45     2375.71     27.78 o
   8   2   8       41.35       46.79      6.42 o
  10   2   8     2315.87     2502.61     35.15 o
  12   2   8      189.00      216.61     11.41 o
  14   2   8        3.36       -8.11      8.11 o
  16   2   8       67.53       66.39     10.79 o
  18   2   8       25.02       -5.82     10.93 o
  20   2   8       27.64       12.08     11.39 o
  22   2   8        1.58        3.13     10.71 o
  24   2   8       25.93       37.47     14.31 o
  26   2   8       50.34       30.41     15.54 o
  28   2   8       14.18        4.83     13.46 o
  30   2   8       34.29        6.05     16.06 o
  32   2   8       83.37      111.04     23.91 o
 -39   3   8        6.06        7.81     19.11 o
 -37   3   8       25.85        3.69     13.81 o
 -35   3   8        2.74        1.87     12.86 o
 -33   3   8        1.27       -1.35     11.71 o
 -31   3   8        8.21      -10.77     10.77 o
 -29   3   8       12.43       26.66     11.52 o
 -27   3   8      199.32      171.89     20.65 o
 -25   3   8       39.61       20.72      8.03 o
 -23   3   8      494.15      461.62     15.36 o
 -21   3   8      291.40      284.66     12.26 o
 -19   3   8       43.06       43.67      7.59 o
 -17   3   8        1.98        6.35      5.11 o
 -15   3   8        0.77        0.45      5.03 o
 -13   3   8     3297.97     3269.31     36.09 o
 -11   3   8       28.87       37.65      5.39 o
  -9   3   8       93.42       75.90      5.64 o
  -7   3   8      255.13      247.45      8.67 o
  -5   3   8     1249.19     1375.14     16.38 o
  -3   3   8      378.71      449.01      9.25 o
  -1   3   8       12.02        5.24      3.93 o
   1   3   8     3516.61     3515.42     33.45 o
   3   3   8     1139.95     1082.05     16.90 o
   5   3   8      676.80      725.47     13.95 o
   7   3   8      126.14      142.88      8.70 o
   9   3   8       50.90       43.30      7.44 o
  11   3   8       89.91       98.72      9.07 o
  13   3   8      353.68      345.57     15.18 o
  15   3   8        2.69       -8.97      8.97 o
  17   3   8       35.18       28.15     10.16 o
  19   3   8      190.52      196.58     15.47 o
  21   3   8        0.31      -10.20     10.20 o
  23   3   8       86.22       62.03     15.13 o
  25   3   8       95.22      119.26     17.56 o
  27   3   8        1.86       51.40     25.15 o
  29   3   8       15.47        9.52     24.00 o
  31   3   8        0.17       -0.58     22.69 o
 -36   4   8       11.72       10.39     13.86 o
 -34   4   8        0.16        5.05     13.16 o
 -32   4   8        9.83        4.55     11.31 o
 -30   4   8      132.73      155.45     14.10 o
 -28   4   8       65.85      111.35     14.71 o
 -26   4   8       33.51       26.84      8.96 o
 -24   4   8      314.06      304.25     12.93 o
 -22   4   8      227.90      232.58     11.32 o
 -20   4   8        0.87       -8.02      8.02 o
 -18   4   8       68.71       71.09      9.87 o
 -16   4   8      236.54      231.83     11.81 o
 -14   4   8       97.33      126.43     14.18 o
 -12   4   8        1.39       -0.46      5.65 o
 -10   4   8       27.56       29.73      5.53 o
  -8   4   8        8.49        7.48      5.01 o
  -6   4   8     1096.52      978.97     16.65 o
  -4   4   8      746.03      763.09     11.68 o
  -2   4   8      315.18      320.95      8.54 o
   0   4   8      115.23       80.60      5.67 o
   2   4   8      335.51      319.77      8.66 o
   4   4   8     3069.57     3254.39     33.63 o
   6   4   8      313.78      342.41     13.17 o
   8   4   8      525.54      476.31     13.86 o
  10   4   8     1114.36     1074.62     20.84 o
  12   4   8      339.14      329.90     13.98 o
  14   4   8      125.74      122.20     12.22 o
  16   4   8      285.60      250.76     17.30 o
  18   4   8       87.90       69.08     20.72 o
  20   4   8      103.89      101.28     15.80 o
  22   4   8       59.79       42.71     14.61 o
  24   4   8       12.94       -4.36     14.04 o
  26   4   8        0.34       -1.29     17.29 o
  28   4   8       29.52       40.58     16.79 o
  30   4   8       12.00       24.33     25.56 o
 -35   5   8        3.08        9.75     24.99 o
 -33   5   8       16.37       25.75     16.88 o
 -31   5   8        0.04       18.90     15.73 o
 -29   5   8       15.88       12.66     11.80 o
 -27   5   8       28.72       26.60     15.69 o
 -25   5   8        2.82       10.55     13.10 o
 -23   5   8      128.20      146.57     18.82 o
 -21   5   8        0.65        1.13      8.50 o
 -19   5   8       86.33       51.52      9.52 o
 -17   5   8       45.82       22.02      8.26 o
 -15   5   8       10.72       -6.53      6.53 o
 -13   5   8       68.21       47.32      7.24 o
 -11   5   8      203.66      166.42      9.16 o
  -9   5   8      308.77      333.91     10.91 o
  -7   5   8       41.79       53.16      5.34 o
  -5   5   8      424.00      466.23      9.77 o
  -3   5   8      156.85      189.76      6.30 o
  -1   5   8     1051.20      961.18     16.06 o
   1   5   8      431.78      411.73     11.32 o
   3   5   8        9.72        8.81      5.09 o
   5   5   8     3347.37     3326.07     35.66 o
   7   5   8     5664.81     5720.86     56.49 o
   9   5   8      967.69      945.85     19.08 o
  11   5   8       99.76      105.82      8.65 o
  13   5   8      440.74      435.09     14.48 o
  15   5   8       97.79      100.75     10.69 o
  17   5   8       51.78       22.44      9.31 o
  19   5   8        9.06       22.45     10.98 o
  21   5   8       13.59       11.16     13.55 o
  23   5   8        4.77      -12.07     12.07 o
  25   5   8        0.14      -12.59     12.59 o
  27   5   8       16.00       40.56     16.55 o
  29   5   8        0.03       17.97     17.20 o
 -32   6   8        3.53       26.64     15.31 o
 -30   6   8       87.08      127.29     16.70 o
 -28   6   8       21.72        7.97     12.26 o
 -26   6   8        4.38       -5.65     11.37 o
 -24   6   8       29.14       48.26     10.81 o
 -22   6   8      135.12      143.92     12.64 o
 -20   6   8      172.69      145.36     12.31 o
 -18   6   8      137.65      130.38     11.18 o
 -16   6   8        0.93        3.31      7.45 o
 -14   6   8      689.09      654.08     16.38 o
 -12   6   8      204.09      216.93     13.25 o
 -10   6   8      191.56      224.71      9.37 o
  -8   6   8       15.47       14.58      5.79 o
  -6   6   8      333.75      356.11     11.05 o
  -4   6   8      567.25      579.83     12.71 o
  -2   6   8      319.59      305.31     15.37 o
   0   6   8        1.60       -1.11      8.39 o
   2   6   8      115.28      129.33      9.87 o
   4   6   8      239.11      224.16     12.90 o
   6   6   8      720.90      751.37     17.29 o
   8   6   8      244.91      220.98     13.73 o
  10   6   8     1022.19     1028.48     22.30 o
  12   6   8        8.37       13.55      7.86 o
  14   6   8        6.03        3.41      8.12 o
  16   6   8        1.12       -0.93      7.07 o
  18   6   8        2.63       -8.99      8.99 o
  20   6   8       43.12       60.07     12.01 o
  22   6   8        0.02       -4.92     10.75 o
  24   6   8        0.16       15.21     17.96 o
  26   6   8       10.36       -5.79     14.06 o
 -29   7   8       21.43       19.97     13.29 o
 -27   7   8        2.07       -5.09     11.50 o
 -25   7   8        0.00       -7.01     14.25 o
 -23   7   8       38.39       54.57     11.54 o
 -21   7   8      101.99      125.21     13.64 o
 -19   7   8       16.52       13.34     12.01 o
 -17   7   8       53.61       52.04      8.96 o
 -15   7   8        6.38       -4.61      6.60 o
 -13   7   8      205.70      219.11     13.95 o
 -11   7   8        0.39       -6.33      6.63 o
  -9   7   8       26.70       13.25      8.02 o
  -7   7   8       57.75       32.58      9.00 o
  -5   7   8        6.46       -8.27      8.27 o
  -3   7   8       16.52       11.65      7.72 o
  -1   7   8        2.17       17.79     15.31 o
   1   7   8      374.27      384.18     18.06 o
   3   7   8      307.69      315.51     14.47 o
   5   7   8       15.08       15.71      8.50 o
   7   7   8      588.98      598.26     20.31 o
   9   7   8       78.07       53.57     15.11 o
  11   7   8       22.83        0.02      9.60 o
  13   7   8        0.39       -7.23      9.22 o
  15   7   8        1.49       -9.62      9.62 o
  17   7   8       14.67       13.69     11.48 o
  19   7   8       27.62       27.47     13.00 o
  21   7   8        3.15        4.07     14.61 o
  23   7   8       89.91       84.25     18.94 o
 -26   8   8        1.82        8.23     11.70 o
 -24   8   8       18.96       30.43     11.38 o
 -22   8   8        0.32       -1.75     12.89 o
 -20   8   8        2.35       14.40      8.97 o
 -18   8   8        0.42        7.63     10.35 o
 -16   8   8        0.03       -8.68      8.68 o
 -14   8   8        3.82       -4.10      7.80 o
 -12   8   8      111.26      143.81     17.63 o
 -10   8   8      176.92      173.59     24.82 o
  -8   8   8       25.47       15.45     13.22 o
  -6   8   8        0.15       -5.05      9.28 o
  -4   8   8        0.01       -8.50      8.50 o
  -2   8   8       21.56       23.56      9.03 o
   0   8   8       12.11       20.76     13.39 o
   2   8   8       21.12       10.89     10.58 o
   4   8   8       61.48       99.74     11.31 o
   6   8   8       11.97       20.05      9.91 o
   8   8   8      126.42      131.71     15.89 o
  10   8   8        0.22       -3.66     10.93 o
  12   8   8        1.09       -6.12     11.55 o
  14   8   8       64.30       61.51     15.03 o
  16   8   8       19.81       22.30     14.34 o
  18   8   8        0.50       -4.04     13.74 o
  20   8   8        1.52       23.14     16.24 o
 -21   9   8        0.86       10.53     12.56 o
 -19   9   8        1.15       11.40     21.78 o
 -17   9   8        0.50       21.21     26.47 o
 -15   9   8       76.60      100.94     29.26 o
 -13   9   8       97.41      119.68     30.08 o
 -11   9   8        0.09       10.52     22.85 o
  -9   9   8       26.64       78.58     26.14 o
  -7   9   8        0.06       31.73     23.18 o
  -5   9   8       54.30       99.67     14.63 o
  -3   9   8        0.89       -8.47      8.47 o
  -1   9   8       23.61       27.70     13.15 o
   1   9   8       49.01       69.06     15.51 o
   3   9   8       49.50       64.94     18.41 o
   5   9   8        0.13       -7.90     11.32 o
   7   9   8       21.28       16.22     10.39 o
   9   9   8        7.27        7.57     10.72 o
  11   9   8       33.36       51.24     13.25 o
  13   9   8       15.91        3.54     12.53 o
  15   9   8       29.59       38.17     14.21 o
 -12  10   8        1.95      -22.19     25.97 o
 -10  10   8        1.35       22.52     26.63 o
  -8  10   8        2.42      -21.37     21.37 o
  -6  10   8        9.74      -11.18     21.70 o
  -4  10   8        5.66       14.14     27.12 o
  -2  10   8       27.74       37.65     29.18 o
   0  10   8       66.88       72.33     28.93 o
 -39   1   9       19.65       31.94     23.80 o
 -37   1   9        3.63       11.91     13.41 o
 -35   1   9        4.38        4.94     14.26 o
 -33   1   9        1.21        6.66     13.76 o
 -31   1   9        5.27       16.62     10.00 o
 -29   1   9       26.63       30.12     11.78 o
 -27   1   9        0.02        5.35      9.91 o
 -25   1   9      146.06      147.00     11.41 o
 -23   1   9      117.33      110.08      9.80 o
 -21   1   9        7.88       -3.34      7.14 o
 -19   1   9     1372.73     1344.41     22.91 o
 -17   1   9     1035.30      907.59     18.83 o
 -15   1   9       54.19       50.03      5.58 o
 -13   1   9       61.26       71.02      5.51 o
 -11   1   9      923.42      953.25     13.05 o
  -9   1   9     2202.87     2043.42     24.36 o
  -7   1   9      422.29      385.12      9.68 o
  -5   1   9       65.78       78.21      4.90 o
  -3   1   9     2372.36     2252.96     23.92 o
  -1   1   9      311.63      390.49     11.37 o
   1   1   9     7359.10     7208.31     91.37 o
   3   1   9     1123.44     1278.89     17.23 o
   5   1   9      230.07      319.05      9.99 o
   7   1   9     2223.65     2101.46     25.50 o
   9   1   9       54.64       69.96      7.82 o
  11   1   9     1238.84     1320.30     24.85 o
  13   1   9      414.21      449.34     16.98 o
  15   1   9       20.23       15.22     11.23 o
  17   1   9      842.81      843.61     26.49 o
  19   1   9       85.40       94.59     13.55 o
  21   1   9       96.44       67.54     15.31 o
  23   1   9       29.75       17.74     14.26 o
  25   1   9       57.57       82.32     19.87 o
  27   1   9       46.00       48.34     18.93 o
  29   1   9        6.30       21.54     17.67 o
  31   1   9        0.25        8.41     17.06 o
  33   1   9        0.06      -16.63     16.63 o
 -38   2   9        0.58        9.28     16.37 o
 -36   2   9       24.91       36.56     15.80 o
 -34   2   9       18.59       27.54     16.29 o
 -32   2   9       16.40       11.66     13.34 o
 -30   2   9       16.86        5.76     12.03 o
 -28   2   9       55.99       44.58     12.99 o
 -26   2   9       31.27       18.39      9.48 o
 -24   2   9      801.43      744.24     19.19 o
 -22   2   9      336.22      362.68     13.07 o
 -20   2   9      754.41      797.56     16.69 o
 -18   2   9      282.72      221.59      9.80 o
 -16   2   9      249.30      280.37      9.62 o
 -14   2   9      540.38      557.98     11.67 o
 -12   2   9      172.66      116.48      6.69 o
 -10   2   9       13.19        3.68      4.16 o
  -8   2   9        0.90        2.13      4.02 o
  -6   2   9     1619.41     1443.33     17.30 o
  -4   2   9      258.67      302.04      7.91 o
  -2   2   9       74.98      131.66      5.98 o
   0   2   9        0.05        2.67      4.28 o
   2   2   9      491.20      494.05     11.23 o
   4   2   9     1376.31     1662.77     22.47 o
   6   2   9     2044.74     2147.34     27.12 o
   8   2   9     1395.93     1458.10     23.27 o
  10   2   9      171.96      120.11     11.09 o
  12   2   9        0.16       -4.62      8.41 o
  14   2   9      383.54      347.44     17.76 o
  16   2   9     2701.35     2713.95     49.06 o
  18   2   9       39.74       19.58     11.37 o
  20   2   9       81.87       87.82     13.58 o
  22   2   9       42.65       29.07     12.28 o
  24   2   9      107.77       60.71     14.79 o
  26   2   9        9.68       16.16     13.58 o
  28   2   9        4.60        9.75     21.44 o
  30   2   9       10.15       18.18     17.18 o
  32   2   9       20.47       30.58     26.80 o
 -37   3   9       41.89       65.87     16.93 o
 -35   3   9        0.04       -0.77     12.76 o
 -33   3   9       49.04       54.95     14.39 o
 -31   3   9        3.02        9.98     12.05 o
 -29   3   9      134.52      192.41     15.61 o
 -27   3   9        6.32        5.63      9.29 o
 -25   3   9        0.44       13.69      9.55 o
 -23   3   9      573.50      655.03     18.11 o
 -21   3   9     1577.15     1438.58     25.71 o
 -19   3   9       26.31       16.27      6.58 o
 -17   3   9      105.84      100.75      9.66 o
 -15   3   9        4.24       -3.54      5.38 o
 -13   3   9      162.32      166.71      7.67 o
 -11   3   9     2076.14     2085.03     24.67 o
  -9   3   9       92.67      112.06      8.54 o
  -7   3   9       25.64       22.22      5.12 o
  -5   3   9     2715.05     2774.43     27.16 o
  -3   3   9      147.42      134.57      9.17 o
  -1   3   9     4107.10     3925.66     35.27 o
   1   3   9     3405.43     3389.13     37.52 o
   3   3   9      548.06      467.27     13.41 o
   5   3   9     6196.82     6162.22     66.86 o
   7   3   9       50.01       60.40      7.75 o
   9   3   9       24.31       19.00      7.01 o
  11   3   9      771.15      778.80     21.34 o
  13   3   9      249.83      243.69     14.87 o
  15   3   9       10.31        1.22      9.66 o
  17   3   9       61.70       50.94     12.43 o
  19   3   9       13.18       24.66     11.74 o
  21   3   9      128.87      177.59     21.51 o
  23   3   9       22.49       11.63     13.87 o
  25   3   9       18.45       32.93     33.13 o
  27   3   9        1.05        8.62     17.43 o
  29   3   9        7.33       12.40     19.20 o
  31   3   9       23.38       53.57     22.08 o
 -36   4   9        0.54       -4.99     13.46 o
 -34   4   9        8.99       36.45     13.51 o
 -32   4   9       17.67       41.62     13.10 o
 -30   4   9        9.38       14.88     10.93 o
 -28   4   9       29.20       41.52     10.94 o
 -26   4   9        3.03       -2.04      8.45 o
 -24   4   9        1.76        4.10      7.14 o
 -22   4   9        0.20        0.05      6.68 o
 -20   4   9        2.23       -7.27      7.27 o
 -18   4   9        0.49       -4.05      6.85 o
 -16   4   9       24.58       33.86      8.27 o
 -14   4   9       36.31       38.31      7.99 o
 -12   4   9       10.18       12.38      6.51 o
 -10   4   9      251.14      221.29     11.03 o
  -8   4   9        0.72       -0.56      5.65 o
  -6   4   9      194.60      209.90      9.34 o
  -4   4   9      111.49      120.59      6.71 o
  -2   4   9       21.09       29.92      5.05 o
   0   4   9        3.47        8.98      8.25 o
   2   4   9      708.17      708.25     14.99 o
   4   4   9      473.51      470.11     13.87 o
   6   4   9      276.52      239.47     11.05 o
   8   4   9     1131.59     1191.18     30.70 o
  10   4   9      738.77      757.53     23.84 o
  12   4   9      308.62      296.81     16.12 o
  14   4   9      148.35      145.04     14.97 o
  16   4   9       32.43       33.52     12.41 o
  18   4   9        7.56        9.54     14.45 o
  20   4   9       22.64       48.32     14.51 o
  22   4   9        5.43      -13.20     13.20 o
  24   4   9       13.45       11.31     18.45 o
  26   4   9        9.69        0.72     15.10 o
  28   4   9        4.88        4.10     19.24 o
  30   4   9        3.15        2.16     23.67 o
 -35   5   9       14.12       30.34     19.59 o
 -33   5   9        2.69       13.19     14.79 o
 -31   5   9        3.03       -0.46     12.82 o
 -29   5   9       46.43       36.17     27.59 o
 -27   5   9        3.81       18.77     11.74 o
 -25   5   9       32.79       28.33      9.84 o
 -23   5   9      198.34      201.85     14.40 o
 -21   5   9      485.77      550.26     19.33 o
 -19   5   9       36.16       22.20     11.65 o
 -17   5   9      109.48       82.72      9.94 o
 -15   5   9        0.00       -9.45      9.45 o
 -13   5   9        9.66        2.90      6.48 o
 -11   5   9        0.00        5.37      6.26 o
  -9   5   9       24.47       22.07      6.46 o
  -7   5   9      141.40      158.59      7.94 o
  -5   5   9      119.94      115.10      6.97 o
  -3   5   9        3.76       -1.01      5.28 o
  -1   5   9      792.79      894.36     14.69 o
   1   5   9     3711.60     3711.85     39.30 o
   3   5   9      279.98      277.54     14.72 o
   5   5   9     3524.99     3583.85     46.83 o
   7   5   9      101.93      112.44     18.36 o
   9   5   9       12.34       -0.85      7.52 o
  11   5   9      151.36      168.73     13.09 o
  13   5   9       15.76       10.53      9.58 o
  15   5   9        8.17       -6.82      8.30 o
  17   5   9        4.00        6.68      9.37 o
  19   5   9       21.59       37.73     12.18 o
  21   5   9        4.07        5.98     12.88 o
  23   5   9        0.00        3.35     13.59 o
  25   5   9        0.09       -6.30     14.66 o
  27   5   9       15.49        3.96     18.02 o
 -32   6   9       14.26       37.30     16.52 o
 -30   6   9       26.77       60.66     16.93 o
 -28   6   9       26.60       60.24     14.26 o
 -26   6   9        6.14       24.65     12.54 o
 -24   6   9      137.68      175.45     13.98 o
 -22   6   9        1.50       17.06     10.18 o
 -20   6   9      516.47      612.60     20.52 o
 -18   6   9      200.19      189.40     12.82 o
 -16   6   9        2.25       -5.35      7.76 o
 -14   6   9        7.30        3.20      9.13 o
 -12   6   9      157.36      147.26      9.42 o
 -10   6   9        1.05       -5.88      5.88 o
  -8   6   9       47.87       57.96      6.45 o
  -6   6   9      250.76      255.55     10.11 o
  -4   6   9      802.41      796.83     16.25 o
  -2   6   9       11.14       17.47      5.61 o
   0   6   9       55.07       62.71      6.24 o
   2   6   9     1038.76     1034.25     24.94 o
   4   6   9      739.36      698.15     15.30 o
   6   6   9      100.87       75.20      8.76 o
   8   6   9      232.77      266.00     16.49 o
  10   6   9        0.37       -3.50      7.60 o
  12   6   9      135.52      112.19     10.75 o
  14   6   9       14.81        3.45      7.08 o
  16   6   9       95.77      102.44     18.93 o
  18   6   9       24.51       22.63     18.20 o
  20   6   9       53.63       60.11     12.36 o
  22   6   9        3.25       -0.27     15.64 o
  24   6   9        3.21      -13.91     13.91 o
  26   6   9       44.25       48.43     19.20 o
 -29   7   9        0.04       10.70     13.64 o
 -27   7   9        2.00        9.31     12.16 o
 -25   7   9        7.88       14.47     12.33 o
 -23   7   9       45.75       30.69     12.03 o
 -21   7   9       14.01        9.28     10.53 o
 -19   7   9       47.46       71.60     18.39 o
 -17   7   9        0.09       15.30     12.67 o
 -15   7   9       81.05      100.91     12.34 o
 -13   7   9        0.08        0.30      8.14 o
 -11   7   9       66.78       42.39     11.39 o
  -9   7   9       70.69       56.33     10.35 o
  -7   7   9      183.30      166.15     16.33 o
  -5   7   9       84.78       63.14     15.42 o
  -3   7   9       29.70        0.31      8.21 o
  -1   7   9       63.54       63.60     13.00 o
   1   7   9      580.22      632.48     27.96 o
   3   7   9       13.36       18.66      9.09 o
   5   7   9       16.46       11.30      8.92 o
   7   7   9       31.89       24.84      9.95 o
   9   7   9        0.42       10.86      9.67 o
  11   7   9       41.53       52.17     11.52 o
  13   7   9        1.05        3.64     10.53 o
  15   7   9        0.75        1.80      9.03 o
  17   7   9       22.98        8.87     10.56 o
  19   7   9        1.47        3.91     13.85 o
  21   7   9        0.03       -7.44     16.46 o
  23   7   9        0.12       -6.25     24.99 o
 -26   8   9        3.98      -19.40     19.40 o
 -24   8   9       12.80       14.42     11.32 o
 -22   8   9        7.56       13.61     13.68 o
 -20   8   9       42.79       51.79     10.31 o
 -18   8   9      104.23      116.92     25.77 o
 -16   8   9        0.53       -8.95      8.95 o
 -14   8   9       36.18       42.85     10.06 o
 -12   8   9       84.40       94.34     28.28 o
 -10   8   9        0.14      -15.71     27.86 o
  -8   8   9        0.57      -16.56     21.04 o
  -6   8   9        9.77        5.39     14.17 o
  -4   8   9        0.61       -9.78      9.78 o
  -2   8   9       18.03       13.25     10.13 o
   0   8   9       22.73       30.43     15.59 o
   2   8   9      147.62      141.25     12.08 o
   4   8   9      269.88      265.04     16.00 o
   6   8   9        6.90       20.14     11.18 o
   8   8   9      152.37       94.46     14.12 o
  10   8   9       42.75       56.13     14.75 o
  12   8   9        2.53       -5.92     12.00 o
  14   8   9        0.09       -6.93     14.15 o
  16   8   9       72.26      107.13     17.68 o
  18   8   9        0.20        3.80     17.67 o
 -19   9   9       29.16       60.36     10.75 o
 -17   9   9        9.65       20.97     23.59 o
 -15   9   9        1.47      -17.81     49.89 o
 -13   9   9        1.77       14.83     15.78 o
 -11   9   9        0.53       -4.03     19.07 o
  -9   9   9        8.58       -2.97     17.34 o
  -7   9   9       39.40       66.29     25.07 o
  -5   9   9       17.77        1.49     13.28 o
  -3   9   9       11.17        5.93     13.92 o
  -1   9   9       58.00      120.26     18.74 o
   1   9   9       20.69       13.63     15.90 o
   3   9   9        8.13       -6.45     11.73 o
   5   9   9        4.41       -6.74     12.36 o
   7   9   9       14.14       21.89     11.91 o
   9   9   9       25.92       36.71     12.93 o
  11   9   9       28.40       12.32     12.96 o
  13   9   9        6.17        7.37     13.40 o
  -8  10   9        5.70      -23.51     23.51 o
  -6  10   9        0.10      -22.19     22.19 o
  -4  10   9       16.67       37.97     25.97 o
  -2  10   9       28.67       73.98     29.43 o
   0  10   9        0.27        1.32     26.30 o
 -38   0  10        0.03        4.37     24.58 o
 -36   0  10        0.08       10.26     17.29 o
 -34   0  10        0.67       -8.08     13.57 o
 -32   0  10       19.09       42.17     14.39 o
 -30   0  10      224.65      178.50     25.19 o
 -28   0  10        0.90        6.64     12.08 o
 -26   0  10       64.24       34.49     14.17 o
 -24   0  10       89.82       80.35     18.69 o
 -22   0  10      110.07      123.59     15.04 o
 -20   0  10      111.46       90.69     12.64 o
 -18   0  10      416.20      375.05     17.02 o
 -16   0  10       35.62       37.60      9.09 o
 -14   0  10     6715.61     6761.77     73.61 o
 -12   0  10      249.08      235.00     13.09 o
 -10   0  10     2977.05     2798.03     44.38 o
  -8   0  10      847.15      811.35     21.09 o
  -6   0  10       70.38       96.09      7.97 o
  -4   0  10     6220.83     6265.04     68.00 o
  -2   0  10     2433.76     2807.16     44.64 o
   0   0  10      135.77      161.92      9.65 o
   2   0  10     1544.42     1549.59     25.54 o
   4   0  10        0.11        8.72      8.02 o
   6   0  10      185.77      181.48     13.10 o
   8   0  10       91.06       90.38     13.36 o
  10   0  10      913.47      976.22     30.97 o
  12   0  10     6700.87     6666.40    106.07 o
  14   0  10     2555.48     2589.77    168.01 o
  16   0  10      257.64      223.75     23.56 o
  18   0  10      311.90      302.81     35.02 o
  20   0  10       16.11       33.54     22.19 o
  22   0  10      344.23      328.62     38.47 o
  24   0  10        0.49      -18.74     20.06 o
  26   0  10      429.70      379.42     43.24 o
  28   0  10      122.41      152.89     33.21 o
  30   0  10        1.70       -4.27     23.18 o
  32   0  10        7.88       27.29     27.29 o
 -39   1  10        1.71        0.78     15.08 o
 -37   1  10        1.05       15.70     14.35 o
 -35   1  10       25.92       26.99     14.58 o
 -33   1  10        1.39       -3.88     11.67 o
 -31   1  10       20.96       23.65     11.81 o
 -29   1  10       58.40       84.82     11.56 o
 -27   1  10        9.17       17.27      9.47 o
 -25   1  10      146.87      155.18     11.86 o
 -23   1  10      311.31      277.26     12.82 o
 -21   1  10       15.96       18.68      7.90 o
 -19   1  10      143.39      184.84     10.08 o
 -17   1  10     2613.00     2533.81     28.38 o
 -15   1  10       70.86       42.47      5.93 o
 -13   1  10      343.62      311.32      9.43 o
 -11   1  10        1.15       -4.10      4.46 o
  -9   1  10       10.06        3.24      4.84 o
  -7   1  10     1002.68      999.65     15.43 o
  -5   1  10        3.91        1.28      3.96 o
  -3   1  10        3.72        9.99      4.06 o
  -1   1  10     2028.30     1867.25     21.50 o
   1   1  10      232.49      298.16      9.35 o
   3   1  10      635.32      499.37     14.36 o
   5   1  10       58.30       89.29      6.93 o
   7   1  10       56.73       61.53      8.20 o
   9   1  10       19.37       22.85      8.04 o
  11   1  10     1572.68     1597.76     34.74 o
  13   1  10       76.78       68.76     13.00 o
  15   1  10     1130.49     1154.08     31.13 o
  17   1  10       96.92       91.01     13.86 o
  19   1  10       44.16       55.60     17.70 o
  21   1  10      110.33      105.16     17.21 o
  23   1  10       44.48       91.26     21.21 o
  25   1  10       52.63       19.99     16.92 o
  27   1  10      148.88      128.10     23.35 o
  29   1  10        7.48       38.93     19.53 o
  31   1  10        0.10       -1.11     18.39 o
 -38   2  10        0.08       -7.16     15.39 o
 -36   2  10        8.77       14.02     13.55 o
 -34   2  10       58.26       50.55     14.40 o
 -32   2  10       49.01       37.18     13.62 o
 -30   2  10       84.79       83.33     13.70 o
 -28   2  10        6.27        2.52     10.64 o
 -26   2  10      695.54      680.54     21.78 o
 -24   2  10       16.21       34.07      8.54 o
 -22   2  10      267.84      334.42     14.35 o
 -20   2  10      781.18      743.05     19.15 o
 -18   2  10      153.20      149.40      9.31 o
 -16   2  10     1548.56     1520.69     21.30 o
 -14   2  10      569.85      596.60     13.79 o
 -12   2  10       94.59       75.78      6.60 o
 -10   2  10     1190.76     1254.81     16.29 o
  -8   2  10       83.56       99.07      6.37 o
  -6   2  10       61.31       48.85      5.09 o
  -4   2  10        3.78        8.96      5.23 o
  -2   2  10      604.56      677.35     13.33 o
   0   2  10        2.12        4.86      5.51 o
   2   2  10      390.75      376.24     11.25 o
   4   2  10      124.01      138.52      8.85 o
   6   2  10       59.07       37.30      7.68 o
   8   2  10      780.67      824.97     22.06 o
  10   2  10      357.98      308.18     14.86 o
  12   2  10      368.53      353.48     18.10 o
  14   2  10     2108.86     2196.41     43.43 o
  16   2  10      276.01      261.83     17.59 o
  18   2  10       46.85       38.01     13.38 o
  20   2  10      319.67      345.16     26.55 o
  22   2  10        4.85       -3.90     12.18 o
  24   2  10       20.72       18.41     14.29 o
  26   2  10        0.05        8.27     18.35 o
  28   2  10        3.58       14.80     17.16 o
  30   2  10        5.96       29.84     17.96 o
 -37   3  10        0.00       -0.71     15.11 o
 -35   3  10       12.71       15.86     14.40 o
 -33   3  10        0.17      -13.39     18.12 o
 -31   3  10        6.58        3.62     12.16 o
 -29   3  10       79.10       54.88     18.63 o
 -27   3  10       76.42       57.97     11.55 o
 -25   3  10       15.46        5.30      9.39 o
 -23   3  10       32.32       30.71      8.82 o
 -21   3  10       31.64       27.31      7.76 o
 -19   3  10      497.51      560.79     16.32 o
 -17   3  10      603.78      642.02     16.39 o
 -15   3  10      617.53      599.80     16.59 o
 -13   3  10     1269.62     1179.97     19.29 o
 -11   3  10      102.74      100.73      6.31 o
  -9   3  10        0.20       -2.81      5.55 o
  -7   3  10       73.55       43.30      6.34 o
  -5   3  10       74.51       82.59      7.81 o
  -3   3  10       33.54       44.22      6.22 o
  -1   3  10       83.37       96.26      7.33 o
   1   3  10      478.35      571.11     13.55 o
   3   3  10      893.90      856.49     17.77 o
   5   3  10      599.94      704.14     16.66 o
   7   3  10      253.16      172.01     10.35 o
   9   3  10      888.78      922.71     21.49 o
  11   3  10     3311.20     3348.48     50.39 o
  13   3  10        0.55       -9.50      9.50 o
  15   3  10      307.48      303.95     17.88 o
  17   3  10       37.35       19.06     11.99 o
  19   3  10        6.61       -6.48     11.35 o
  21   3  10      196.69      163.31     19.10 o
  23   3  10       80.68       81.61     18.62 o
  25   3  10        1.59        1.51     16.86 o
  27   3  10        1.32      -16.63     24.00 o
  29   3  10       29.39       46.41     20.16 o
 -36   4  10        4.54       15.52     15.48 o
 -34   4  10       28.90       39.67     13.94 o
 -32   4  10        3.39       23.32     12.61 o
 -30   4  10       50.45       81.68     12.85 o
 -28   4  10        0.13       -0.38      9.19 o
 -26   4  10        1.89       -8.53      9.04 o
 -24   4  10       16.54        8.20      9.03 o
 -22   4  10        6.16        6.83      6.31 o
 -20   4  10       92.63       81.66     10.77 o
 -18   4  10      207.43      239.90     16.66 o
 -16   4  10      135.02      156.17     11.47 o
 -14   4  10       51.27       51.08      9.86 o
 -12   4  10      109.10      109.89     16.77 o
 -10   4  10      258.75      230.74     12.03 o
  -8   4  10      191.52      177.67     11.03 o
  -6   4  10      952.08      840.07     17.90 o
  -4   4  10      394.36      352.46     11.40 o
  -2   4  10      250.64      229.45     10.57 o
   0   4  10      611.78      570.56     14.25 o
   2   4  10     2419.50     2113.99     30.87 o
   4   4  10      119.86      114.95      9.61 o
   6   4  10        3.75        8.45      7.49 o
   8   4  10      141.56      116.05     10.01 o
  10   4  10     1276.19     1225.71     26.52 o
  12   4  10      230.90      242.69     21.11 o
  14   4  10       66.65       86.35     12.61 o
  16   4  10      340.79      338.04     20.65 o
  18   4  10      107.79       94.32     15.83 o
  20   4  10      478.13      549.69     41.14 o
  22   4  10        3.11       12.01     14.68 o
  24   4  10       38.98       32.60     22.99 o
  26   4  10       40.67       54.22     21.32 o
  28   4  10       23.45       24.84     21.38 o
 -33   5  10        1.58        7.02     14.96 o
 -31   5  10        5.03       15.08     13.23 o
 -29   5  10        3.12       16.40     19.46 o
 -27   5  10        8.29        7.93     12.86 o
 -25   5  10        2.10        8.89      9.75 o
 -23   5  10       40.62       26.45      9.91 o
 -21   5  10       19.95       37.08     10.31 o
 -19   5  10       66.42       63.93     10.46 o
 -17   5  10        0.65       -2.62      7.92 o
 -15   5  10       64.77       40.12      8.73 o
 -13   5  10        0.17       -0.16      7.21 o
 -11   5  10      206.11      251.34     11.47 o
  -9   5  10       26.47       17.52      6.75 o
  -7   5  10       15.75       18.35      6.65 o
  -5   5  10       57.48       37.77      7.57 o
  -3   5  10      248.57      259.03     17.36 o
  -1   5  10       73.79       90.53      7.46 o
   1   5  10      483.41      584.08     15.39 o
   3   5  10     1161.13     1169.52     23.13 o
   5   5  10      386.91      412.70     15.05 o
   7   5  10       75.50       76.45      9.40 o
   9   5  10        7.57        6.52      8.17 o
  11   5  10        0.41       -2.21      9.46 o
  13   5  10       21.55       31.51     10.99 o
  15   5  10        0.45       -9.85      9.85 o
  17   5  10        1.58       -4.48     12.07 o
  19   5  10      103.07       75.72     15.58 o
  21   5  10        0.51       -6.54     13.29 o
  23   5  10       31.23       31.34     19.27 o
  25   5  10       16.89       18.93     16.27 o
  27   5  10        0.25       13.57     22.85 o
 -32   6  10        4.90       15.54     15.58 o
 -30   6  10       28.84       47.28     16.47 o
 -28   6  10        1.35       11.03     14.83 o
 -26   6  10       81.97      115.69     15.18 o
 -24   6  10       66.19       79.12     12.41 o
 -22   6  10        0.33        8.35      9.94 o
 -20   6  10        1.13       -3.09      9.58 o
 -18   6  10       75.15       77.48     11.04 o
 -16   6  10      468.03      517.49     18.15 o
 -14   6  10      131.27      156.18     15.77 o
 -12   6  10      226.91      223.57     11.15 o
 -10   6  10      214.40      205.44     10.34 o
  -8   6  10       15.02       17.06      6.54 o
  -6   6  10       66.38       70.89      6.98 o
  -4   6  10        4.98        4.63      6.93 o
  -2   6  10       42.92       44.20      6.87 o
   0   6  10       40.01       50.69      6.79 o
   2   6  10        1.85       11.36      6.26 o
   4   6  10      141.70      129.12     13.45 o
   6   6  10      182.89      169.57     11.36 o
   8   6  10       86.28       68.89      9.68 o
  10   6  10        7.50       -8.07      8.07 o
  12   6  10        9.80       -1.25      8.90 o
  14   6  10       15.70        9.59      9.11 o
  16   6  10        0.93       10.70     10.59 o
  18   6  10       43.01       22.50     11.50 o
  20   6  10        9.46       18.27     17.25 o
  22   6  10        1.00        3.84     14.09 o
  24   6  10        9.76       20.83     21.92 o
 -29   7  10       11.07       43.77     15.80 o
 -27   7  10       10.96       11.80     13.19 o
 -25   7  10       26.78       40.98     13.12 o
 -23   7  10        2.23       13.18     11.67 o
 -21   7  10       25.45       42.91     11.86 o
 -19   7  10        7.42       16.33     10.32 o
 -17   7  10        3.34        4.97      9.80 o
 -15   7  10       54.04       37.76      9.50 o
 -13   7  10      108.97       97.49      8.87 o
 -11   7  10       42.48       42.26      9.65 o
  -9   7  10        4.03       -7.19      7.52 o
  -7   7  10       37.18       29.64      7.54 o
  -5   7  10        0.40        6.87     18.00 o
  -3   7  10       87.56       89.96     17.37 o
  -1   7  10       57.54       56.73     10.50 o
   1   7  10        2.89       -1.41     10.01 o
   3   7  10       74.83       93.07     13.16 o
   5   7  10       22.56        3.44     11.66 o
   7   7  10       12.47        9.75     15.47 o
   9   7  10       90.24       74.83     14.17 o
  11   7  10       27.42       39.61     13.40 o
  13   7  10      118.33      129.28     11.91 o
  15   7  10      207.18      208.81     15.46 o
  17   7  10       77.76       71.97     16.23 o
  19   7  10       37.47       17.66     17.61 o
  21   7  10       32.13       22.77     21.10 o
 -24   8  10        8.79        3.70     11.43 o
 -22   8  10        5.55        7.86     10.54 o
 -20   8  10        2.00        3.86      9.68 o
 -18   8  10        8.59       20.89     16.82 o
 -16   8  10       18.49       17.70     28.22 o
 -14   8  10      282.14      365.37     15.94 o
 -12   8  10       23.44       15.29     16.97 o
 -10   8  10        8.74      -11.94     13.99 o
  -8   8  10        0.02      -14.06     14.06 o
  -6   8  10       12.60       12.32     15.04 o
  -4   8  10       17.59       14.25     14.92 o
  -2   8  10        3.22        7.38     15.86 o
   0   8  10       23.50       21.70     11.28 o
   2   8  10       42.13       44.60     12.02 o
   4   8  10       31.11       27.32     14.77 o
   6   8  10        4.84        4.68     11.44 o
   8   8  10        0.14      -11.26     11.26 o
  10   8  10        8.67       28.50     13.36 o
  12   8  10      136.37      129.30     20.95 o
  14   8  10      147.48      158.43     18.60 o
  16   8  10        0.03       11.68     22.55 o
 -17   9  10       63.41       86.47     41.02 o
 -15   9  10       26.02       31.75     27.45 o
 -13   9  10        4.97       23.40     16.10 o
 -11   9  10        0.03       -6.11     14.73 o
  -9   9  10        0.02      -11.41     14.10 o
  -7   9  10       23.09       48.42     23.59 o
  -5   9  10       40.77       88.10     18.16 o
  -3   9  10       14.38        5.50     16.11 o
  -1   9  10      154.04      170.74     15.37 o
   1   9  10       11.01        0.94     13.40 o
   3   9  10       12.78       14.47     13.27 o
   5   9  10       12.85       10.41     12.30 o
   7   9  10       21.34       35.40     13.48 o
   9   9  10       58.16       71.40     14.90 o
 -37   1  11        0.04       -6.11     13.85 o
 -35   1  11        0.00       -8.02     13.40 o
 -33   1  11        0.47       -7.75     15.12 o
 -31   1  11       31.33       49.55     13.10 o
 -29   1  11       67.93       47.81     11.38 o
 -27   1  11        1.39        0.54      9.17 o
 -25   1  11      313.41      291.55     14.43 o
 -23   1  11      287.43      293.29     13.55 o
 -21   1  11      594.44      613.82     17.22 o
 -19   1  11     1243.76     1321.17     24.06 o
 -17   1  11     1144.45     1184.78     19.85 o
 -15   1  11     2453.80     2525.69     28.69 o
 -13   1  11        1.91        5.28      5.91 o
 -11   1  11      922.50      938.80     18.25 o
  -9   1  11        0.30        2.09      5.87 o
  -7   1  11      259.48      243.31      9.35 o
  -5   1  11      204.36      236.29      8.74 o
  -3   1  11      398.41      471.90     11.59 o
  -1   1  11      104.20       89.60      6.60 o
   1   1  11      131.95      127.91      8.22 o
   3   1  11       11.25        7.54      6.08 o
   5   1  11        1.05       -5.32      6.53 o
   7   1  11        6.52       13.63      9.93 o
   9   1  11      109.02       87.42     12.88 o
  11   1  11      197.25      193.37     15.68 o
  13   1  11      813.40      865.15     28.54 o
  15   1  11       62.42       55.78     13.15 o
  17   1  11       96.69       91.78     16.27 o
  19   1  11       28.63       25.44     13.79 o
  21   1  11       60.30       56.00     37.15 o
  23   1  11        3.35       43.78     23.26 o
  25   1  11      223.56      247.10     27.47 o
  27   1  11        1.55        9.38     17.32 o
  29   1  11       48.96       67.72     31.23 o
 -38   2  11       18.67        3.53     19.73 o
 -36   2  11        7.37       39.08     14.98 o
 -34   2  11        0.00        3.33     12.83 o
 -32   2  11       22.75       37.32     12.85 o
 -30   2  11       33.59       33.31     12.50 o
 -28   2  11       12.09       18.76     13.08 o
 -26   2  11       99.53       72.12     12.37 o
 -24   2  11       13.50       18.02     12.70 o
 -22   2  11      609.73      680.83     19.54 o
 -20   2  11        6.25       -3.93      7.98 o
 -18   2  11      184.18      162.77     10.50 o
 -16   2  11       48.75       22.22      7.44 o
 -14   2  11      247.91      237.35     10.21 o
 -12   2  11      178.43      186.72      8.79 o
 -10   2  11      751.96      827.63     15.75 o
  -8   2  11       16.41       27.88      8.17 o
  -6   2  11       38.79       34.63      5.74 o
  -4   2  11      619.32      574.53     14.28 o
  -2   2  11      124.75      159.36      8.67 o
   0   2  11        0.84       -1.87      6.24 o
   2   2  11      339.53      355.31     13.47 o
   4   2  11       46.90       42.33      8.41 o
   6   2  11        8.49       14.10      7.96 o
   8   2  11       28.97       44.84     10.48 o
  10   2  11      434.59      411.93     19.36 o
  12   2  11       17.72       16.13     11.77 o
  14   2  11      982.81     1012.25     30.28 o
  16   2  11      249.65      235.55     16.94 o
  18   2  11       31.86       71.36     13.26 o
  20   2  11       34.97       33.92     13.71 o
  22   2  11        5.82        0.80     17.32 o
  24   2  11       22.69       36.79     15.83 o
  26   2  11      132.52      185.16     25.43 o
  28   2  11        9.21       -1.30     18.04 o
 -37   3  11        3.58       -9.48     16.94 o
 -35   3  11        0.21       12.28     14.33 o
 -33   3  11        0.79        7.84     13.49 o
 -31   3  11       39.01       40.83     14.08 o
 -29   3  11       61.19       83.68     14.92 o
 -27   3  11        4.31       24.70     10.97 o
 -25   3  11        9.06       -5.22      9.21 o
 -23   3  11      361.35      310.10     14.89 o
 -21   3  11      602.01      668.25     18.49 o
 -19   3  11      545.42      656.37     19.04 o
 -17   3  11       43.76       15.95      7.90 o
 -15   3  11      313.44      278.17     13.44 o
 -13   3  11      553.30      578.07     14.20 o
 -11   3  11       64.90       71.30      8.25 o
  -9   3  11      123.10      137.46      8.55 o
  -7   3  11       12.91        3.41      6.09 o
  -5   3  11     1051.05     1014.74     23.89 o
  -3   3  11      229.53      222.06      9.84 o
  -1   3  11      295.63      280.47     10.60 o
   1   3  11        0.25        5.67      6.98 o
   3   3  11     1754.89     1641.42     28.13 o
   5   3  11     1351.23     1373.01     30.01 o
   7   3  11      651.06      610.82     18.44 o
   9   3  11      763.76      773.13     22.97 o
  11   3  11       10.83       -9.45     10.87 o
  13   3  11      612.13      738.00     25.62 o
  15   3  11      489.53      495.53     22.05 o
  17   3  11        0.29       -4.92     11.06 o
  19   3  11       73.69        7.38     14.41 o
  21   3  11       92.75      106.17     17.97 o
  23   3  11       52.76       57.88     19.66 o
  25   3  11       79.28       77.48     27.29 o
  27   3  11        0.00      -15.63     42.74 o
 -34   4  11        0.07        2.74     13.46 o
 -32   4  11       19.32        3.69     11.96 o
 -30   4  11        1.84       -4.75      9.91 o
 -28   4  11        0.30       -6.69      9.40 o
 -26   4  11        8.14       20.08     12.17 o
 -24   4  11        2.29        2.79      8.42 o
 -22   4  11        0.37       13.03     11.33 o
 -20   4  11       45.60       43.97      9.89 o
 -18   4  11       19.05       15.25      9.12 o
 -16   4  11      369.27      406.80     18.37 o
 -14   4  11       18.33        1.73      8.96 o
 -12   4  11       74.86       75.08     10.79 o
 -10   4  11      298.08      275.64     14.86 o
  -8   4  11      770.80      749.85     19.42 o
  -6   4  11      246.09      264.12     14.46 o
  -4   4  11       55.82       35.52      7.29 o
  -2   4  11       61.48       63.19      7.87 o
   0   4  11       15.96        7.67      6.92 o
   2   4  11       84.15       89.50      9.28 o
   4   4  11      176.50      197.86     11.54 o
   6   4  11      537.80      483.07     17.77 o
   8   4  11       31.19       17.69      9.80 o
  10   4  11        4.29       -8.51      8.51 o
  12   4  11        0.59       -5.60     10.17 o
  14   4  11        5.03      -13.64     13.64 o
  16   4  11       69.81      109.63     16.66 o
  18   4  11        2.38       -0.08     13.78 o
  20   4  11       71.05       62.09     17.04 o
  22   4  11        0.90       26.18     15.86 o
  24   4  11        0.03       13.37     16.43 o
  26   4  11        5.05      -11.92     20.13 o
 -33   5  11        0.41        8.19     14.12 o
 -31   5  11       19.86       29.45     15.23 o
 -29   5  11       65.09       61.72     15.56 o
 -27   5  11       17.85       10.48     12.80 o
 -25   5  11        3.85        2.39     12.42 o
 -23   5  11       71.97       40.74     10.70 o
 -21   5  11      244.97      279.43     15.58 o
 -19   5  11      219.02      247.96     14.74 o
 -17   5  11      371.96      377.38     16.62 o
 -15   5  11        0.54      -11.86     11.86 o
 -13   5  11      369.62      304.97     14.47 o
 -11   5  11       20.62       18.79      8.32 o
  -9   5  11      161.50      171.31     11.40 o
  -7   5  11       11.32       14.00      7.07 o
  -5   5  11      486.58      479.85     14.43 o
  -3   5  11       39.98       29.25      6.96 o
  -1   5  11      323.83      368.95     13.17 o
   1   5  11        0.48       -2.51      6.53 o
   3   5  11      358.87      400.59     15.14 o
   5   5  11      228.42      274.36     13.16 o
   7   5  11       31.32       66.93     11.05 o
   9   5  11      301.48      284.22     16.21 o
  11   5  11       83.11       45.98     11.84 o
  13   5  11       45.57       47.27     13.07 o
  15   5  11      341.35      390.06     22.05 o
  17   5  11        5.54       20.83     14.06 o
  19   5  11       89.24       98.39     16.92 o
  21   5  11       70.07       57.60     16.75 o
  23   5  11       21.24       -2.14     15.70 o
  25   5  11       52.92       57.79     19.05 o
 -30   6  11        5.82        6.80     15.49 o
 -28   6  11        1.38       26.91     14.37 o
 -26   6  11      126.75      135.88     17.77 o
 -24   6  11       37.87       17.35     12.42 o
 -22   6  11      148.03      169.43     15.61 o
 -20   6  11      146.99      149.58     15.04 o
 -18   6  11        1.44       -8.79      8.79 o
 -16   6  11        6.74       -7.61      8.85 o
 -14   6  11        0.34       14.62      8.54 o
 -12   6  11        5.98        8.04      9.04 o
 -10   6  11      109.71      125.83      9.82 o
  -8   6  11      650.42      655.20     16.59 o
  -6   6  11       41.87       25.31      7.54 o
  -4   6  11      257.70      297.91     12.25 o
  -2   6  11        0.46       -6.29      6.29 o
   0   6  11        3.49       -4.90      6.18 o
   2   6  11      163.05      190.39     12.72 o
   4   6  11       66.90       62.21      9.64 o
   6   6  11      558.94      638.06     20.21 o
   8   6  11      348.03      301.60     15.28 o
  10   6  11      169.96      161.66     11.79 o
  12   6  11       75.41       76.85     10.89 o
  14   6  11       20.35        7.64     10.42 o
  16   6  11        2.26       -4.61     10.50 o
  18   6  11       12.99       43.72     14.46 o
  20   6  11       94.39      120.56     20.10 o
  22   6  11        9.34       10.75     14.93 o
 -27   7  11       12.03       23.21     15.88 o
 -25   7  11       84.16      122.92     21.57 o
 -23   7  11       37.28       39.56     13.14 o
 -21   7  11      113.90      155.82     20.52 o
 -19   7  11       30.50       30.50     11.62 o
 -17   7  11      150.06      166.80     13.71 o
 -15   7  11       16.56       29.23     10.11 o
 -13   7  11        3.76       -9.41      9.41 o
 -11   7  11        7.05        5.00      9.37 o
  -9   7  11        4.40       -2.74      8.93 o
  -7   7  11       24.68        9.43      8.23 o
  -5   7  11       87.62      106.61     15.07 o
  -3   7  11       79.22       84.52      9.45 o
  -1   7  11        0.44       10.79      9.85 o
   1   7  11        0.21        5.77      9.96 o
   3   7  11       24.24       23.49     11.55 o
   5   7  11       13.57       12.28     12.01 o
   7   7  11        4.10        0.97     11.37 o
   9   7  11        0.01        4.88     10.37 o
  11   7  11       28.15        6.55      9.63 o
  13   7  11       86.66       85.92     12.26 o
  15   7  11       60.83       63.97     23.29 o
  17   7  11        0.01        2.77     15.72 o
  19   7  11        1.11        7.23     38.80 o
 -22   8  11        0.17        2.29     10.47 o
 -20   8  11       32.28       25.90     10.05 o
 -18   8  11        3.53       -9.13     12.43 o
 -16   8  11       17.15       17.73     19.34 o
 -14   8  11        1.55       10.95      9.86 o
 -12   8  11       22.64       31.88     14.50 o
 -10   8  11        8.34       -5.54     16.39 o
  -8   8  11        0.52      -19.40     19.40 o
  -6   8  11        4.16       -9.10     43.81 o
  -4   8  11       11.01       12.17     16.63 o
  -2   8  11       18.54        9.04     12.50 o
   0   8  11       12.17       -9.59     11.55 o
   2   8  11      103.51      116.76     28.88 o
   4   8  11       19.70       18.03     12.28 o
   6   8  11       30.11       21.69     13.20 o
   8   8  11       90.82       91.98     15.70 o
  10   8  11       13.20       22.46     14.91 o
  12   8  11       19.40       22.09     14.49 o
  14   8  11       89.93       88.22     18.11 o
 -15   9  11       39.61       84.36     19.52 o
 -13   9  11       17.37        9.24     17.36 o
 -11   9  11        5.44       -4.59     16.85 o
  -9   9  11       18.33       26.53     29.26 o
  -7   9  11        0.68      -31.97     31.97 o
  -5   9  11       25.93       56.14     19.10 o
  -3   9  11       19.14       26.98     14.30 o
  -1   9  11       10.19       -0.72     12.02 o
   1   9  11        1.32       -3.53     13.54 o
   3   9  11        0.13        3.37     14.22 o
   5   9  11       12.15        4.61     13.06 o
   7   9  11        7.65        1.33     16.49 o
 -36   0  12       17.10        1.81     33.70 o
 -34   0  12        2.03       10.12     15.25 o
 -32   0  12        0.20        1.03     17.76 o
 -30   0  12        0.51        1.69     20.08 o
 -28   0  12       12.47        6.27     12.36 o
 -26   0  12      196.94      152.92     17.30 o
 -24   0  12      115.82      118.70     16.16 o
 -22   0  12      417.13      468.55     24.44 o
 -20   0  12      706.94      749.79     28.35 o
 -18   0  12     1693.39     1756.69     38.75 o
 -16   0  12     7944.60     7557.01     91.95 o
 -14   0  12     5405.21     5166.20     68.00 o
 -12   0  12      126.17       75.25     13.87 o
 -10   0  12      466.56      429.34     17.82 o
  -8   0  12        0.09       -0.20      8.53 o
  -6   0  12      641.41      558.73     27.29 o
  -4   0  12     1191.19     1199.64     28.15 o
  -2   0  12     1175.48     1254.83     33.53 o
   0   0  12      158.85      155.03     12.76 o
   2   0  12      143.42      139.59     18.37 o
   4   0  12       37.13       21.74     12.37 o
   6   0  12       36.21       26.02     12.73 o
   8   0  12     1098.34     1057.35     62.55 o
  10   0  12      475.39      443.57     28.41 o
  12   0  12     1219.52     1254.98     65.92 o
  14   0  12      152.10       91.07     27.62 o
  16   0  12        0.88       -3.45     20.88 o
  18   0  12      332.94      247.25     36.33 o
  20   0  12       64.35       48.82     25.65 o
  22   0  12       11.58        9.70     22.03 o
  24   0  12       19.13       24.49     24.82 o
  26   0  12       22.48       76.94     30.91 o
  28   0  12        0.73       57.21     31.40 o
 -37   1  12       20.39       18.54     17.90 o
 -35   1  12        2.45        9.07     14.11 o
 -33   1  12        0.30       -1.82     12.19 o
 -31   1  12        6.08        1.04     11.88 o
 -29   1  12       15.91        8.93     10.94 o
 -27   1  12       56.62       42.73     11.19 o
 -25   1  12        0.03       -8.97      8.97 o
 -23   1  12       46.58       26.71     10.42 o
 -21   1  12      318.54      308.76     13.59 o
 -19   1  12      796.34      790.45     19.43 o
 -17   1  12        8.69        2.14      7.84 o
 -15   1  12      197.08      197.27     10.13 o
 -13   1  12      194.65      174.62      9.50 o
 -11   1  12       86.88       98.39      8.99 o
  -9   1  12      689.13      735.43     16.70 o
  -7   1  12       75.07       69.33      7.78 o
  -5   1  12       54.19       56.68      7.25 o
  -3   1  12     1976.72     1885.62     25.70 o
  -1   1  12      135.71      121.22      9.55 o
   1   1  12        4.12       -3.75      7.28 o
   3   1  12      195.19      188.52     12.47 o
   5   1  12      183.63      206.75     15.50 o
   7   1  12      746.14      719.54     24.41 o
   9   1  12      828.29      792.18     31.23 o
  11   1  12       58.26       75.09     13.56 o
  13   1  12      699.74      702.56     49.20 o
  15   1  12       10.32        9.98     13.39 o
  17   1  12      178.77      211.96     24.12 o
  19   1  12      166.37      153.79     22.93 o
  21   1  12        0.40        1.09     15.73 o
  23   1  12       24.22       37.90     19.89 o
  25   1  12       71.73       61.02     34.11 o
  27   1  12        3.24      -12.27     17.62 o
 -36   2  12       45.63       72.65     17.84 o
 -34   2  12        4.08       21.71     17.58 o
 -32   2  12        0.33        1.49     11.80 o
 -30   2  12        0.69        2.78     12.06 o
 -28   2  12       13.12       23.40     11.30 o
 -26   2  12       42.58       52.89     15.98 o
 -24   2  12       23.35       12.69      9.56 o
 -22   2  12       19.34       21.04      8.93 o
 -20   2  12        5.80        5.90      8.50 o
 -18   2  12      148.85      134.52      9.91 o
 -16   2  12      510.17      494.62     15.24 o
 -14   2  12      842.84      804.70     18.05 o
 -12   2  12      227.83      195.65      9.73 o
 -10   2  12      741.42      652.76     15.78 o
  -8   2  12      138.05       98.40      8.77 o
  -6   2  12      559.72      567.90     14.44 o
  -4   2  12      289.50      287.21     15.28 o
  -2   2  12      649.68      613.30     17.78 o
   0   2  12      106.16       85.40     10.43 o
   2   2  12      848.70      785.11     19.87 o
   4   2  12      199.26      192.86     12.17 o
   6   2  12       21.84       33.23      9.67 o
   8   2  12     1459.29     1343.04     58.29 o
  10   2  12       41.57       46.70     12.88 o
  12   2  12      293.19      289.86     18.54 o
  14   2  12       63.56       40.62     12.76 o
  16   2  12        2.79      -10.25     10.25 o
  18   2  12       63.02       86.88     16.28 o
  20   2  12       79.31       38.62     15.82 o
  22   2  12       83.82       87.66     19.34 o
  24   2  12       53.61      123.10     30.41 o
  26   2  12      109.26      135.55     24.96 o
  28   2  12       11.93       12.72     19.05 o
 -35   3  12        0.47        9.36     14.72 o
 -33   3  12        4.57        9.71     15.31 o
 -31   3  12        2.83       -0.46     17.95 o
 -29   3  12        0.04      -11.16     11.16 o
 -27   3  12        0.65       -6.73      9.74 o
 -25   3  12        0.58       -1.02     11.40 o
 -23   3  12      123.96      106.98     11.46 o
 -21   3  12       12.76       13.16      9.15 o
 -19   3  12      231.76      234.36     13.35 o
 -17   3  12      460.31      474.69     16.35 o
 -15   3  12       14.82       14.78      8.04 o
 -13   3  12      744.73      745.65     17.09 o
 -11   3  12      177.64      148.47     10.06 o
  -9   3  12        0.01       -3.38      6.21 o
  -7   3  12       93.40      125.53     10.36 o
  -5   3  12        4.70        3.91      7.00 o
  -3   3  12       65.65       46.48      8.17 o
  -1   3  12      119.65      128.58     10.55 o
   1   3  12      810.93      798.25     26.23 o
   3   3  12      307.15      271.33     14.59 o
   5   3  12      951.48     1068.11     23.80 o
   7   3  12      587.31      590.05     18.67 o
   9   3  12     1137.15     1159.65     31.13 o
  11   3  12      166.94      167.48     16.10 o
  13   3  12        0.06      -11.31     11.31 o
  15   3  12       96.75       97.17     14.47 o
  17   3  12      262.42      260.02     21.31 o
  19   3  12       11.60       53.89     15.58 o
  21   3  12        3.70        9.51     16.98 o
  23   3  12        0.96        0.22     18.35 o
  25   3  12        1.43       -5.74     18.80 o
  27   3  12        1.28        2.09     36.82 o
 -34   4  12        8.82      -12.67     12.74 o
 -32   4  12        0.44        2.77     11.99 o
 -30   4  12        0.50      -12.20     12.20 o
 -28   4  12       47.55       66.02     19.01 o
 -26   4  12       49.90       27.52     17.65 o
 -24   4  12       14.82       21.08      7.95 o
 -22   4  12      622.42      648.17     26.05 o
 -20   4  12       16.91       -2.77      9.94 o
 -18   4  12       13.56       13.96     10.38 o
 -16   4  12      260.69      249.26     16.15 o
 -14   4  12       39.27       41.81     11.21 o
 -12   4  12      266.03      238.03     13.59 o
 -10   4  12      527.81      549.28     18.29 o
  -8   4  12       17.82       13.38      9.76 o
  -6   4  12     1624.13     1589.68     30.91 o
  -4   4  12       41.47        6.89      7.81 o
  -2   4  12      462.72      459.57     15.74 o
   0   4  12     1347.32     1344.54     25.62 o
   2   4  12     1266.44     1295.23     27.68 o
   4   4  12      695.66      708.32     21.33 o
   6   4  12      644.27      658.32     20.78 o
   8   4  12      621.46      698.06     21.63 o
  10   4  12        2.27        6.84     10.19 o
  12   4  12        6.61        5.00     12.18 o
  14   4  12      309.81      325.46     21.96 o
  16   4  12      352.68      391.01     28.85 o
  18   4  12        2.87       -5.18     14.08 o
  20   4  12      163.20      223.87     21.84 o
  22   4  12       12.57      -10.25     14.82 o
  24   4  12       47.62       39.08     21.39 o
 -31   5  12        0.58      -10.17     13.98 o
 -29   5  12        4.45       29.21     13.80 o
 -27   5  12        0.00      -11.85     11.85 o
 -25   5  12       35.59       25.63     13.35 o
 -23   5  12       30.82       28.99     11.61 o
 -21   5  12      115.10      148.95     14.67 o
 -19   5  12       56.10       62.71     11.22 o
 -17   5  12       18.97       33.30     10.36 o
 -15   5  12       25.11       -5.06      9.03 o
 -13   5  12      126.12      133.78     11.96 o
 -11   5  12      121.66       67.95     11.24 o
  -9   5  12      317.26      370.66     15.35 o
  -7   5  12        4.37        2.25      8.36 o
  -5   5  12      115.07      110.23     10.53 o
  -3   5  12       58.45       45.62      8.47 o
  -1   5  12       70.64       35.96      8.60 o
   1   5  12      239.83      263.53     17.82 o
   3   5  12       85.93       89.80     12.17 o
   5   5  12      501.06      447.38     18.90 o
   7   5  12        9.13       11.25     10.44 o
   9   5  12        7.82       19.74     10.92 o
  11   5  12       80.21       70.28     12.78 o
  13   5  12       22.32       30.80     13.72 o
  15   5  12      115.34      156.55     17.93 o
  17   5  12        2.74        3.23     16.10 o
  19   5  12        3.61       -9.20     14.39 o
  21   5  12       46.72       47.62     17.23 o
  23   5  12       18.52       47.19     23.71 o
 -30   6  12        0.76       20.34     16.18 o
 -28   6  12        7.11       -4.63     13.81 o
 -26   6  12        4.77        5.46     13.98 o
 -24   6  12        1.70       -1.38     13.73 o
 -22   6  12        7.18       -3.83     11.96 o
 -20   6  12       41.90       40.38     12.70 o
 -18   6  12       42.12       23.80     11.35 o
 -16   6  12        2.72        7.12     12.00 o
 -14   6  12       59.83       70.23     11.81 o
 -12   6  12       43.17       33.94     15.52 o
 -10   6  12        0.07      -12.48     13.62 o
  -8   6  12      110.20      126.51     10.71 o
  -6   6  12      183.09      204.74     10.75 o
  -4   6  12      253.64      331.52     12.57 o
  -2   6  12        8.95       -6.31      6.31 o
   0   6  12       93.64       91.94      7.99 o
   2   6  12       82.66       97.78      9.36 o
   4   6  12        1.01       -3.55      8.13 o
   6   6  12       62.46       57.88     12.10 o
   8   6  12      109.07       98.87     12.16 o
  10   6  12      117.16      143.51     13.26 o
  12   6  12       25.10       48.40     11.54 o
  14   6  12        0.21       -3.12     13.79 o
  16   6  12        9.96       -0.44     12.94 o
  18   6  12        2.32        3.04     13.74 o
  20   6  12       49.74       77.04     17.22 o
 -25   7  12        5.37       10.47     14.60 o
 -23   7  12        7.42        5.97     13.63 o
 -21   7  12        2.31       -1.43     17.85 o
 -19   7  12      172.35      166.01     15.16 o
 -17   7  12        7.20        9.62     10.85 o
 -15   7  12       88.59       83.35     12.00 o
 -13   7  12       37.91       22.57      9.46 o
 -11   7  12        1.42      -10.64     12.37 o
  -9   7  12      230.84      219.66     14.23 o
  -7   7  12        0.01       -1.43     10.22 o
  -5   7  12       44.98       47.56      8.86 o
  -3   7  12        3.70        2.33      7.34 o
  -1   7  12        4.75       14.70      6.89 o
   1   7  12        3.30       10.20     10.27 o
   3   7  12       14.27       16.98      8.89 o
   5   7  12       44.75       57.71      8.24 o
   7   7  12       15.26       -3.14      7.43 o
   9   7  12       26.47       23.09     10.13 o
  11   7  12        7.98       -0.06     10.07 o
  13   7  12       31.56        3.74     18.78 o
  15   7  12        2.24       11.77     16.30 o
  17   7  12       44.15        6.33     34.60 o
 -20   8  12       86.47      124.74     16.25 o
 -18   8  12       49.12       69.95     14.81 o
 -16   8  12       62.12       73.71     14.54 o
 -14   8  12        0.16        6.80     11.93 o
 -12   8  12        6.81       -4.15      8.91 o
 -10   8  12        7.37        5.93     22.11 o
  -8   8  12        0.55      -27.08     27.95 o
  -6   8  12        0.01        4.23     12.88 o
  -4   8  12        8.19      -10.33     22.16 o
  -2   8  12        4.83        2.61     21.62 o
   0   8  12       49.85       56.07     16.39 o
   2   8  12        8.29        6.36     12.88 o
   4   8  12        1.68      -12.36     12.36 o
   6   8  12        0.24       -5.54     13.50 o
   8   8  12       44.68       29.91     14.95 o
  10   8  12       38.46       73.33     17.08 o
  12   8  12       47.85       33.86     29.43 o
 -11   9  12       14.47        4.17     17.97 o
  -9   9  12       18.23      -13.54     19.89 o
  -7   9  12        0.09        2.01     18.37 o
  -5   9  12       34.98       41.55     23.01 o
  -3   9  12       60.82       60.89     15.36 o
  -1   9  12       21.73       -3.31     13.57 o
   1   9  12        8.72        0.95     15.46 o
 -37   1  13       18.39       17.85     20.69 o
 -35   1  13        6.46       28.85     14.93 o
 -33   1  13        0.00       12.56     14.40 o
 -31   1  13       10.20       33.62     13.86 o
 -29   1  13        0.02       -3.53     11.29 o
 -27   1  13       19.13       17.14     10.75 o
 -25   1  13        1.75       -8.86      8.86 o
 -23   1  13      160.67      152.62     13.68 o
 -21   1  13       38.47       47.38     10.76 o
 -19   1  13     1477.28     1441.98     28.51 o
 -17   1  13        8.19        6.33      9.75 o
 -15   1  13      499.05      547.09     15.54 o
 -13   1  13      318.19      263.21     11.12 o
 -11   1  13      776.05      734.51     22.28 o
  -9   1  13      130.08      121.61      9.90 o
  -7   1  13       16.30       -2.02      7.13 o
  -5   1  13      582.16      567.66     15.60 o
  -3   1  13      171.17      167.50     11.33 o
  -1   1  13      193.82      177.64     12.58 o
   1   1  13       41.98       46.03      9.68 o
   3   1  13      224.22      186.76     13.19 o
   5   1  13       31.32       18.21     14.21 o
   7   1  13        8.06        2.32     18.53 o
   9   1  13       34.98       60.74     17.91 o
  11   1  13      687.40      734.77     31.03 o
  13   1  13      111.05       73.31     16.52 o
  15   1  13      156.45      157.76     28.52 o
  17   1  13      123.55       97.70     22.25 o
  19   1  13        6.96        4.36     17.67 o
  21   1  13        0.40       11.83     18.14 o
  23   1  13      168.39      184.42     27.36 o
  25   1  13        0.47       18.73     20.43 o
 -36   2  13        2.42        0.78     13.90 o
 -34   2  13        3.32        1.31     13.54 o
 -32   2  13        0.03      -10.56     15.38 o
 -30   2  13       19.76      -10.50     11.55 o
 -28   2  13       70.89       85.10     14.41 o
 -26   2  13       22.34       40.68     12.46 o
 -24   2  13       14.24       33.97     11.47 o
 -22   2  13        2.01        5.44      9.04 o
 -20   2  13        4.05       -3.11      8.23 o
 -18   2  13      692.63      688.72     18.36 o
 -16   2  13      708.05      723.93     18.23 o
 -14   2  13      114.58      131.65     10.18 o
 -12   2  13     1373.93     1487.26     23.67 o
 -10   2  13     1194.87     1170.86     23.24 o
  -8   2  13       27.94       27.86      8.27 o
  -6   2  13       34.08       15.99      8.36 o
  -4   2  13       12.40        1.89      7.97 o
  -2   2  13       45.54       11.73      8.67 o
   0   2  13       78.60       78.07     10.68 o
   2   2  13      298.81      313.03     15.41 o
   4   2  13      146.95      159.29     12.81 o
   6   2  13       16.42       26.35      9.95 o
   8   2  13      188.42      202.19     16.61 o
  10   2  13        1.01      -11.23     11.23 o
  12   2  13      225.71      230.83     17.71 o
  14   2  13       90.60       61.84     14.01 o
  16   2  13       43.68       41.78     16.67 o
  18   2  13       55.49       58.68     15.36 o
  20   2  13        0.00       20.42     17.65 o
  22   2  13       26.52       14.06     17.99 o
  24   2  13       78.67       73.15     22.32 o
  26   2  13       42.82       46.89     22.01 o
 -35   3  13       37.42       76.90     22.73 o
 -33   3  13        6.52      -14.31     14.31 o
 -31   3  13       10.15       17.69     13.75 o
 -29   3  13        6.86        9.57     12.54 o
 -27   3  13       26.01        6.76     11.09 o
 -25   3  13        1.39       -9.76      9.76 o
 -23   3  13       46.11       32.96     10.10 o
 -21   3  13        7.51       15.55      9.13 o
 -19   3  13       56.83       67.54     10.84 o
 -17   3  13       54.11       62.09      9.21 o
 -15   3  13        0.04       -9.43      9.43 o
 -13   3  13        2.55        0.59      6.53 o
 -11   3  13      206.21      267.80     14.36 o
  -9   3  13       39.68       35.79      8.47 o
  -7   3  13     2512.66     2538.23     41.26 o
  -5   3  13       30.93        9.55      8.76 o
  -3   3  13      114.75       67.60     10.17 o
  -1   3  13       77.30       80.54     10.42 o
   1   3  13        1.18        9.80      8.87 o
   3   3  13      886.43      848.27     23.42 o
   5   3  13      426.57      424.60     17.84 o
   7   3  13      335.15      350.04     17.13 o
   9   3  13      259.60      219.69     17.00 o
  11   3  13        5.46       -8.00     11.94 o
  13   3  13       14.24       -1.33     11.35 o
  15   3  13       12.47       -4.24     13.78 o
  17   3  13        3.48        1.36     13.84 o
  19   3  13      127.86      181.73     24.90 o
  21   3  13       58.58       41.62     23.02 o
  23   3  13       12.53      -17.18     17.18 o
  25   3  13        5.84       22.85     25.65 o
 -32   4  13        5.20       -3.99     12.03 o
 -30   4  13        5.53       -8.09     13.21 o
 -28   4  13        1.34        9.67     14.50 o
 -26   4  13       11.39       12.63      8.98 o
 -24   4  13        8.23       10.53     11.31 o
 -22   4  13       61.50       78.41     15.47 o
 -20   4  13       77.51       53.63     12.41 o
 -18   4  13       39.94       25.68     13.40 o
 -16   4  13       84.58       68.55     12.09 o
 -14   4  13       72.06       47.68     11.82 o
 -12   4  13      217.81      192.18     14.59 o
 -10   4  13        5.81       -2.03      9.65 o
  -8   4  13       49.73       53.33     11.02 o
  -6   4  13        0.25       11.24      9.94 o
  -4   4  13       22.26        0.12      9.70 o
  -2   4  13        0.93        3.41      8.81 o
   0   4  13        1.20        0.25      8.66 o
   2   4  13       54.51       59.82     11.81 o
   4   4  13       16.23       11.20      9.36 o
   6   4  13        0.14       -2.43     10.24 o
   8   4  13       74.10       47.14     12.11 o
  10   4  13       53.16       90.67     15.91 o
  12   4  13       80.21       77.74     15.90 o
  14   4  13        0.20      -11.65     16.93 o
  16   4  13        1.18       13.32     14.61 o
  18   4  13        6.22      -14.46     14.46 o
  20   4  13       33.70       47.94     26.68 o
  22   4  13        2.27      -18.94     18.94 o
 -31   5  13        7.11       13.70     20.12 o
 -29   5  13        3.72        5.72     14.45 o
 -27   5  13       19.62       11.02     14.38 o
 -25   5  13        2.00       20.08     13.52 o
 -23   5  13       43.01       55.00     15.24 o
 -21   5  13        1.29        3.73     12.30 o
 -19   5  13        3.57      -10.17     10.17 o
 -17   5  13        0.03       -1.85     10.35 o
 -15   5  13       81.17       36.94     11.19 o
 -13   5  13       82.05       73.97     16.16 o
 -11   5  13      105.30      136.25     16.32 o
  -9   5  13      247.56      278.07     14.85 o
  -7   5  13      818.53      897.32     22.84 o
  -5   5  13      269.01      293.08     18.85 o
  -3   5  13      113.20       84.09     10.68 o
  -1   5  13        0.07       -8.27      8.27 o
   1   5  13        8.29       14.75     12.50 o
   3   5  13      169.05      191.14     15.06 o
   5   5  13      115.65      129.69     14.41 o
   7   5  13       35.48       41.69     11.91 o
   9   5  13       49.94       31.85     13.67 o
  11   5  13       12.93        2.86     13.05 o
  13   5  13      126.47      137.96     17.61 o
  15   5  13       24.69        6.00     13.87 o
  17   5  13        6.42      -10.52     18.13 o
  19   5  13       59.46       56.97     17.37 o
  21   5  13       64.11      114.27     23.48 o
 -28   6  13        6.91       -4.71     14.55 o
 -26   6  13       10.37       33.15     15.12 o
 -24   6  13       23.53       15.90     14.10 o
 -22   6  13        4.28       -9.60     12.23 o
 -20   6  13       45.46       46.54     13.94 o
 -18   6  13       39.05       72.15     14.19 o
 -16   6  13        0.19      -10.17     10.17 o
 -14   6  13       62.25       52.21     12.27 o
 -12   6  13       26.82       33.32      9.86 o
 -10   6  13      246.48      224.29     14.70 o
  -8   6  13       30.55       13.63      9.48 o
  -6   6  13      148.99      170.93     12.01 o
  -4   6  13      182.00      211.13     12.58 o
  -2   6  13        3.99       -3.34      7.66 o
   0   6  13        0.35       -7.48      7.48 o
   2   6  13       15.30       22.19     15.02 o
   4   6  13       56.38       34.26     10.60 o
   6   6  13        0.86       -0.41      9.92 o
   8   6  13        0.40       -9.63      9.89 o
  10   6  13       16.46       22.15     13.22 o
  12   6  13        0.05       12.00     12.78 o
  14   6  13        8.52        4.42     13.35 o
  16   6  13       26.68       56.54     15.62 o
  18   6  13       89.16      135.63     18.87 o
 -23   7  13       10.22        8.16     14.01 o
 -21   7  13        2.62        9.65     13.59 o
 -19   7  13       29.89       43.80     13.91 o
 -17   7  13       30.12       53.27     12.48 o
 -15   7  13       19.30       13.62     10.72 o
 -13   7  13        3.44       -9.18      9.18 o
 -11   7  13        0.07       13.42      8.88 o
  -9   7  13       50.81       63.30     14.95 o
  -7   7  13       38.43       45.96     12.29 o
  -5   7  13      363.59      452.04     20.73 o
  -3   7  13       28.75       16.78      8.99 o
  -1   7  13       12.62       11.06      8.40 o
   1   7  13        3.44       -3.68      8.20 o
   3   7  13        0.71       -3.36      7.95 o
   5   7  13        2.63       11.72      8.59 o
   7   7  13       27.72       23.35      9.11 o
   9   7  13        9.32        6.32     14.42 o
  11   7  13       49.02       64.10     17.10 o
  13   7  13        8.29        2.34     16.47 o
 -18   8  13        0.43        5.63     14.01 o
 -16   8  13        2.20        2.21     13.06 o
 -14   8  13        6.11       26.26     11.79 o
 -12   8  13       15.28        1.52     11.25 o
 -10   8  13       23.13       23.11     10.98 o
  -8   8  13       58.11      106.50     17.59 o
  -6   8  13       56.26      113.24     17.68 o
  -4   8  13       51.64       54.77     15.64 o
  -2   8  13       32.09       56.67     15.99 o
   0   8  13       36.26       20.59     16.59 o
   2   8  13       18.05       25.37     14.78 o
   4   8  13        0.63        1.41     14.98 o
   6   8  13        0.22       -6.61     14.64 o
   8   8  13       26.37       34.56     16.05 o
 -34   0  14        9.66       31.98     31.89 o
 -32   0  14       29.32        1.34     31.81 o
 -30   0  14        0.95       19.18     20.17 o
 -28   0  14        8.44       38.02     19.33 o
 -26   0  14       54.01       57.14     25.52 o
 -24   0  14        0.01       -0.59     12.55 o
 -22   0  14      675.06      732.84     30.53 o
 -20   0  14      273.79      307.15     21.88 o
 -18   0  14        5.47       27.53     12.49 o
 -16   0  14       78.97      133.78     15.04 o
 -14   0  14      571.07      490.34     24.43 o
 -12   0  14        0.86        6.29     12.69 o
 -10   0  14        2.44       -5.06     11.75 o
  -8   0  14      435.19      567.82     25.11 o
  -6   0  14        6.71        3.19     11.91 o
  -4   0  14      650.48      547.22     25.62 o
  -2   0  14      214.02      241.15     20.04 o
   0   0  14     1332.29     1253.00     35.52 o
   2   0  14       26.96       40.38     17.21 o
   4   0  14      172.99      275.19     35.51 o
   6   0  14      392.13      372.84     39.45 o
   8   0  14      294.09      306.59     37.97 o
  10   0  14      183.86      125.27     31.40 o
  12   0  14       50.32       75.46     26.47 o
  14   0  14       19.43        8.06     23.18 o
  16   0  14       14.11        4.77     21.86 o
  18   0  14        3.16      -23.18     24.66 o
  20   0  14       13.65        5.59     26.80 o
  22   0  14       40.87      104.88     35.02 o
  24   0  14       78.68       66.09     33.70 o
 -35   1  14        7.83       24.60     15.16 o
 -33   1  14        5.48       11.93     14.27 o
 -31   1  14        1.49        5.64     13.06 o
 -29   1  14        0.51       -3.80     12.37 o
 -27   1  14        2.35       15.93     10.69 o
 -25   1  14        8.85       -0.53     10.07 o
 -23   1  14      107.15       88.67     12.59 o
 -21   1  14      216.17      193.11     14.37 o
 -19   1  14       17.89       17.16      9.72 o
 -17   1  14      390.54      375.89     15.24 o
 -15   1  14      139.21      150.12     11.53 o
 -13   1  14      340.89      422.32     17.65 o
 -11   1  14     1122.77     1095.51     26.18 o
  -9   1  14       30.10       31.26      8.87 o
  -7   1  14       61.14       78.50      9.75 o
  -5   1  14      203.63      209.60     12.33 o
  -3   1  14      415.44      369.23     14.47 o
  -1   1  14       27.95       21.91      9.60 o
   1   1  14       12.45       -3.28      8.62 o
   3   1  14      376.19      387.89     18.49 o
   5   1  14      255.82      248.35     20.17 o
   7   1  14       60.13       55.81     21.99 o
   9   1  14      316.23      327.60     24.54 o
  11   1  14      543.08      562.94     59.35 o
  13   1  14        0.04      -11.47     15.85 o
  15   1  14       47.44       30.94     25.65 o
  17   1  14      108.94      106.04     24.08 o
  19   1  14        9.63       18.37     18.61 o
  21   1  14        0.03       -5.53     18.75 o
  23   1  14       19.84       36.49     22.02 o
  25   1  14        6.08       12.11     20.37 o
 -34   2  14       27.72       20.71     14.79 o
 -32   2  14        1.94      -13.05     13.34 o
 -30   2  14        5.31        7.42     12.94 o
 -28   2  14        0.01        8.33     12.10 o
 -26   2  14       19.48        3.51     11.27 o
 -24   2  14       39.55       61.38     13.38 o
 -22   2  14        3.08       -7.59      9.25 o
 -20   2  14        0.03        0.10      8.28 o
 -18   2  14      257.85      294.12     13.69 o
 -16   2  14        8.78       23.32      9.30 o
 -14   2  14       10.80        5.81      7.46 o
 -12   2  14      600.77      615.65     18.22 o
 -10   2  14      604.08      585.28     17.69 o
  -8   2  14       74.54       71.60      9.31 o
  -6   2  14       46.46       42.84     13.56 o
  -4   2  14       28.19        7.89      9.22 o
  -2   2  14        2.79       -8.83      8.83 o
   0   2  14       34.66        0.09     11.75 o
   2   2  14      180.65      166.90     13.45 o
   4   2  14      220.70      254.50     19.25 o
   6   2  14      210.98      215.95     16.91 o
   8   2  14      757.62      795.72     30.70 o
  10   2  14        0.03        1.92     13.39 o
  12   2  14      123.92      100.91     17.35 o
  14   2  14       42.60       42.28     15.38 o
  16   2  14       28.15        4.91     14.30 o
  18   2  14       74.99       97.57     21.85 o
  20   2  14        2.92        5.63     17.77 o
  22   2  14       42.31       24.08     22.93 o
  24   2  14       47.10       33.92     20.11 o
 -33   3  14        0.02      -10.78     14.33 o
 -31   3  14        5.86      -12.91     17.30 o
 -29   3  14       15.22        0.45     13.26 o
 -27   3  14       13.02        2.50     19.02 o
 -25   3  14       10.03       10.52     10.10 o
 -23   3  14       13.61       13.09      9.79 o
 -21   3  14       57.78       84.18     11.26 o
 -19   3  14        0.06       -8.46      8.46 o
 -17   3  14       32.10       25.70      8.31 o
 -15   3  14       21.39       22.95      8.01 o
 -13   3  14       12.12       21.36      9.62 o
 -11   3  14      301.22      305.61     14.34 o
  -9   3  14       81.13       76.57     11.00 o
  -7   3  14      147.73      158.75     13.09 o
  -5   3  14      137.59      160.72     19.59 o
  -3   3  14       58.50       62.76     10.93 o
  -1   3  14      706.44      672.66     30.03 o
   1   3  14       34.88       14.04     10.34 o
   3   3  14      627.69      649.19     21.88 o
   5   3  14      288.61      308.16     21.41 o
   7   3  14       88.66       73.61     18.39 o
   9   3  14       90.14       97.49     14.69 o
  11   3  14        9.80       15.00     13.78 o
  13   3  14        7.38      -12.65     12.65 o
  15   3  14       10.28        4.79     14.96 o
  17   3  14       26.51       16.59     22.36 o
  19   3  14        2.40       13.96     18.77 o
  21   3  14       13.59       -5.73     30.82 o
  23   3  14        6.02       -9.37     25.15 o
 -32   4  14        5.87      -11.43     11.43 o
 -30   4  14       10.73        3.90     10.94 o
 -28   4  14       16.55       16.00      9.52 o
 -26   4  14        0.05       26.05     13.87 o
 -24   4  14       50.93       45.36     12.67 o
 -22   4  14        1.70       -2.31     10.76 o
 -20   4  14       29.09       25.05     12.60 o
 -18   4  14       91.74      100.80     14.47 o
 -16   4  14        4.06       -9.93      9.93 o
 -14   4  14      105.55       94.71     13.37 o
 -12   4  14     1700.71     1820.42     39.08 o
 -10   4  14       90.00       67.76     13.08 o
  -8   4  14     1063.03     1204.04     31.11 o
  -6   4  14       96.07       84.92     18.53 o
  -4   4  14        2.78       -9.13      9.13 o
  -2   4  14       22.34        6.19      9.74 o
   0   4  14       13.19        4.84      9.55 o
   2   4  14      262.31      279.84     17.12 o
   4   4  14      116.83      118.94     13.55 o
   6   4  14       46.32       32.83     13.75 o
   8   4  14        0.05       -3.28     11.21 o
  10   4  14       12.36       18.58     14.19 o
  12   4  14        0.37        5.82     13.86 o
  14   4  14       46.48       55.12     16.85 o
  16   4  14       22.25       27.47     17.00 o
  18   4  14       22.76       13.98     29.41 o
  20   4  14       24.33       -3.77     20.26 o
 -29   5  14        1.90       10.77     15.22 o
 -27   5  14        2.95       -2.17     14.18 o
 -25   5  14       42.07       19.21     19.92 o
 -23   5  14        6.33        7.27     13.49 o
 -21   5  14       11.06       14.85     13.40 o
 -19   5  14        8.52       23.45     12.07 o
 -17   5  14        9.47       12.08     11.25 o
 -15   5  14       28.90       23.46     11.50 o
 -13   5  14       23.47       14.30     11.39 o
 -11   5  14       28.80       23.66     10.88 o
  -9   5  14      223.71      213.71     15.27 o
  -7   5  14       87.30       87.53     12.58 o
  -5   5  14        2.29        1.21     10.26 o
  -3   5  14        0.37        1.92     10.30 o
  -1   5  14       99.80      103.85     11.76 o
   1   5  14      121.98      119.33     14.17 o
   3   5  14      256.54      227.11     16.88 o
   5   5  14       77.49       90.07     21.96 o
   7   5  14       14.28       22.04     13.37 o
   9   5  14       43.76       40.70     14.55 o
  11   5  14        0.01       -5.09     13.05 o
  13   5  14       10.79       -5.47     14.08 o
  15   5  14        6.40      -11.60     14.38 o
  17   5  14        6.67        2.10     15.47 o
  19   5  14        2.88      -16.12     16.12 o
 -26   6  14        5.02       12.35     14.46 o
 -24   6  14       15.86       24.09     15.11 o
 -22   6  14        1.05       -0.94     12.75 o
 -20   6  14        0.57       -1.60     12.98 o
 -18   6  14        0.30       -1.25     11.68 o
 -16   6  14        9.51        9.08     10.98 o
 -14   6  14       75.28       62.16     12.55 o
 -12   6  14      202.84      213.04     15.44 o
 -10   6  14       30.15       35.40     11.18 o
  -8   6  14      134.65       92.93     12.31 o
  -6   6  14        5.52        1.76      9.53 o
  -4   6  14       19.06       15.72      9.78 o
  -2   6  14        8.67        3.15      8.76 o
   0   6  14        1.78        8.23      9.06 o
   2   6  14        0.50       -5.95     14.69 o
   4   6  14        5.16       11.86     10.64 o
   6   6  14       86.48       95.05     15.24 o
   8   6  14        7.12        9.49     12.30 o
  10   6  14       32.15       23.44     14.04 o
  12   6  14       13.99       -6.80     17.15 o
  14   6  14        1.98        0.00     14.79 o
  16   6  14       80.18      121.16     26.30 o
 -21   7  14       53.11      102.20     22.54 o
 -19   7  14        5.49       -5.91     12.24 o
 -17   7  14        7.20        4.19     13.01 o
 -15   7  14       43.39       33.69     15.11 o
 -13   7  14       34.85       33.91     10.74 o
 -11   7  14       92.76      110.19     11.67 o
  -9   7  14      169.81      203.07     17.26 o
  -7   7  14        2.28        3.43     16.54 o
  -5   7  14        2.85        8.81     11.74 o
  -3   7  14       29.22       45.34     13.17 o
  -1   7  14        1.22       -0.32     11.95 o
   1   7  14       51.78       60.73     12.36 o
   3   7  14        4.90        7.08     10.80 o
   5   7  14        1.55        4.90     10.97 o
   7   7  14       22.07       27.87     15.85 o
   9   7  14        2.03      -11.76     15.46 o
  11   7  14        0.95       17.21     21.04 o
 -14   8  14        3.43       13.88     20.95 o
 -12   8  14       11.04       30.40     11.70 o
 -10   8  14        3.18       -0.44     15.63 o
  -8   8  14        0.29       -0.25     17.39 o
  -6   8  14        0.13        6.46     16.93 o
  -4   8  14       88.91       86.85     20.81 o
  -2   8  14        0.01      -16.01     16.01 o
   0   8  14       79.99       53.56     26.06 o
   2   8  14        1.14        6.44     14.79 o
   4   8  14        7.23       28.28     30.91 o
 -33   1  15        7.88       34.70     15.32 o
 -31   1  15       73.62       89.91     19.05 o
 -29   1  15       18.97       22.86     15.64 o
 -27   1  15       51.82       71.58     13.05 o
 -25   1  15       12.79        7.81     11.21 o
 -23   1  15        0.89       -7.22      9.85 o
 -21   1  15        2.33       10.57     10.06 o
 -19   1  15        6.12        9.57      9.55 o
 -17   1  15      329.81      345.87     14.84 o
 -15   1  15      406.41      367.14     27.30 o
 -13   1  15      560.51      635.08     21.48 o
 -11   1  15       48.51       38.34     11.09 o
  -9   1  15       14.54       -2.86      9.16 o
  -7   1  15       55.80       21.06      9.75 o
  -5   1  15      167.97      139.11     12.26 o
  -3   1  15      141.65      115.22     15.19 o
  -1   1  15       33.63       13.71     11.12 o
   1   1  15       80.33       56.16     12.66 o
   3   1  15       26.03       18.47     14.19 o
   5   1  15        4.38       -2.37     12.79 o
   7   1  15        3.31       -2.03     20.36 o
   9   1  15      137.04      136.59     48.74 o
  11   1  15       46.38       30.06     18.45 o
  13   1  15       23.92       30.97     18.93 o
  15   1  15       24.08       49.37     47.02 o
  17   1  15        9.88       29.18     19.76 o
  19   1  15        1.07       -7.18     17.86 o
  21   1  15        0.49       -8.94     20.06 o
 -32   2  15        1.13        3.62     17.77 o
 -30   2  15        2.93      -12.19     12.19 o
 -28   2  15       85.14       69.28     15.31 o
 -26   2  15        0.06       16.94     12.55 o
 -24   2  15        5.07       -1.94     11.63 o
 -22   2  15        1.93        5.41     11.33 o
 -20   2  15        0.79       -2.15      9.60 o
 -18   2  15      111.57      125.15     10.93 o
 -16   2  15      255.09      230.61     13.86 o
 -14   2  15       20.63       46.85      8.99 o
 -12   2  15       58.78       31.62      8.71 o
 -10   2  15       53.71       48.60      9.59 o
  -8   2  15       71.36      103.15     12.48 o
  -6   2  15        3.83       -6.90      9.32 o
  -4   2  15       33.59       26.55     10.37 o
  -2   2  15      233.76      241.98     15.18 o
   0   2  15       40.58       29.67     11.12 o
   2   2  15       17.97       25.98     10.42 o
   4   2  15        6.20       -8.29      9.67 o
   6   2  15        3.64       27.10     12.82 o
   8   2  15       12.35       -7.39     15.15 o
  10   2  15       62.49       73.18     16.42 o
  12   2  15       36.31       32.70     15.22 o
  14   2  15       16.91      -13.48     13.48 o
  16   2  15        2.93       -4.93     17.90 o
  18   2  15        1.96      -12.41     17.97 o
  20   2  15        1.81      -17.34     18.82 o
  22   2  15        0.39       26.26     21.23 o
 -31   3  15        6.54        2.31     14.03 o
 -29   3  15        0.99        2.98     20.39 o
 -27   3  15       12.49       -2.98     11.17 o
 -25   3  15       24.56       30.66     11.90 o
 -23   3  15       19.63       30.42     10.72 o
 -21   3  15        0.83       -9.30      9.30 o
 -19   3  15       16.97       18.63      9.64 o
 -17   3  15        0.87        1.35      8.65 o
 -15   3  15        8.96        2.66      7.55 o
 -13   3  15       18.35       38.66     10.63 o
 -11   3  15       29.11       37.51      9.72 o
  -9   3  15       88.13       83.42     11.12 o
  -7   3  15       23.71       28.52     11.04 o
  -5   3  15       21.07       23.08     10.86 o
  -3   3  15        2.27        3.09     10.56 o
  -1   3  15        0.30       -0.93     10.19 o
   1   3  15       97.58       90.35     12.92 o
   3   3  15      927.23      915.65     40.86 o
   5   3  15      499.41      476.57     22.30 o
   7   3  15       12.87       -9.07     12.57 o
   9   3  15       56.79       46.47     16.04 o
  11   3  15       39.83       12.95     14.50 o
  13   3  15        2.05      -14.09     17.67 o
  15   3  15       71.37       72.28     38.88 o
  17   3  15        0.33        0.27     18.88 o
  19   3  15       15.78      -11.95     40.85 o
 -30   4  15        1.88      -10.61     15.95 o
 -28   4  15       13.71       42.43     15.08 o
 -26   4  15        1.16       27.48     14.54 o
 -24   4  15        5.14        2.65     19.11 o
 -22   4  15        1.88       19.51     14.27 o
 -20   4  15        0.04       19.50     14.04 o
 -18   4  15        0.59      -10.18     10.18 o
 -16   4  15        5.72       10.81     11.67 o
 -14   4  15        5.46        3.74     15.78 o
 -12   4  15       28.89       25.40     12.89 o
 -10   4  15       51.64       36.56     17.87 o
  -8   4  15        0.00       -4.66      9.85 o
  -6   4  15       17.96        9.53     11.11 o
  -4   4  15        6.62        0.63     10.71 o
  -2   4  15        3.41       10.38     11.12 o
   0   4  15        9.73       10.81     11.55 o
   2   4  15       39.21       26.78     12.05 o
   4   4  15       87.95      109.98     15.38 o
   6   4  15        6.46        7.33     12.35 o
   8   4  15        3.59      -10.50     11.90 o
  10   4  15        8.05       24.71     15.50 o
  12   4  15        5.59       -1.27     15.71 o
  14   4  15       40.25       42.47     17.44 o
  16   4  15        0.08       -5.07     34.69 o
  18   4  15        6.59      -15.58     19.66 o
 -27   5  15        4.74       -7.99     14.48 o
 -25   5  15        1.87       12.79     17.16 o
 -23   5  15        1.87        9.74     23.12 o
 -21   5  15        3.76      -11.95     11.95 o
 -19   5  15        0.88        1.27     12.02 o
 -17   5  15        0.79      -11.04     11.15 o
 -15   5  15       18.58        8.67     11.36 o
 -13   5  15       32.03       38.54     12.17 o
 -11   5  15        3.13       -9.37     12.93 o
  -9   5  15       25.69       22.68     11.47 o
  -7   5  15       29.69       43.99     11.95 o
  -5   5  15       21.28        9.59     10.69 o
  -3   5  15        5.95       19.36     10.08 o
  -1   5  15       10.63       11.44     10.97 o
   1   5  15       16.88       18.99     13.51 o
   3   5  15       52.87       62.20     15.36 o
   5   5  15       81.14       76.28     16.01 o
   7   5  15       81.96      107.38     17.19 o
   9   5  15        2.69        0.59     14.13 o
  11   5  15       48.68       24.78     16.64 o
  13   5  15        5.74       23.27     15.93 o
  15   5  15        9.13       -7.76     16.12 o
 -24   6  15        0.23       -0.09     15.83 o
 -22   6  15        6.19       26.38     13.20 o
 -20   6  15        0.36       -4.83     12.62 o
 -18   6  15        2.07        8.79     11.50 o
 -16   6  15        0.01       -9.43     11.39 o
 -14   6  15       25.27       38.63     12.07 o
 -12   6  15       12.93        8.84     11.17 o
 -10   6  15        3.20       -5.99     10.34 o
  -8   6  15       23.10        2.77     14.24 o
  -6   6  15        0.34        4.74     10.09 o
  -4   6  15       91.14      114.08     18.77 o
  -2   6  15       67.89       71.07     12.33 o
   0   6  15        1.41       16.70      9.93 o
   2   6  15       88.79      102.23     25.69 o
   4   6  15       28.24       50.18     12.15 o
   6   6  15       22.98        0.55     11.38 o
   8   6  15       23.73       16.16     14.13 o
  10   6  15        0.17      -12.45     13.62 o
  12   6  15        4.40       12.19     14.99 o
 -19   7  15        0.11      -10.59     13.28 o
 -17   7  15       13.87       26.14     12.04 o
 -15   7  15        5.33        6.10     11.02 o
 -13   7  15        2.01       14.29     10.91 o
 -11   7  15        0.95        8.73     10.56 o
  -9   7  15        0.00       -6.75      9.66 o
  -7   7  15        0.12        0.07     13.81 o
  -5   7  15        4.65        2.69     12.72 o
  -3   7  15        2.99      -10.10     12.08 o
  -1   7  15        0.74       14.12     13.13 o
   1   7  15        8.37        5.95     11.00 o
   3   7  15       14.58       12.91     17.23 o
   5   7  15       80.57      121.70     14.94 o
   7   7  15        9.82       28.72     19.51 o
 -32   0  16       31.31       85.05     26.40 o
 -30   0  16        9.96       -1.86     21.96 o
 -28   0  16       55.08       47.24     22.84 o
 -26   0  16       23.43      -10.79     18.48 o
 -24   0  16       67.08       75.46     21.60 o
 -22   0  16       68.66       62.51     33.70 o
 -20   0  16      450.47      498.07     66.41 o
 -18   0  16      545.19      686.24     33.19 o
 -16   0  16       74.88       51.13     16.11 o
 -14   0  16       90.90      138.59     50.72 o
 -12   0  16       21.64       49.17     17.90 o
 -10   0  16      108.73      111.68     19.85 o
  -8   0  16       86.11       61.64     17.86 o
  -6   0  16      217.15      210.42     29.10 o
  -4   0  16      218.72      225.61     22.96 o
  -2   0  16      443.13      366.18     47.35 o
   0   0  16        0.12       -2.30     23.34 o
   2   0  16       13.03      -13.32     21.37 o
   4   0  16       28.49       26.14     24.66 o
   6   0  16       78.34      145.32     32.06 o
   8   0  16        2.46       16.44     24.66 o
  10   0  16       81.32       91.73     32.55 o
  12   0  16      460.17      569.29     54.25 o
  14   0  16      146.61      275.69     43.24 o
  16   0  16      136.16      127.24     36.50 o
  18   0  16       38.96       82.36     33.54 o
  20   0  16        0.01      -27.62     27.62 o
 -31   1  16        1.68      -10.53     14.85 o
 -29   1  16        3.79       21.96     13.72 o
 -27   1  16        2.19       -1.94     11.58 o
 -25   1  16       19.37        6.43     12.05 o
 -23   1  16       58.40       73.15     13.40 o
 -21   1  16        1.51        8.47     10.82 o
 -19   1  16      214.25      224.49     14.65 o
 -17   1  16      133.36      136.36     13.30 o
 -15   1  16       98.65      150.66     14.57 o
 -13   1  16       58.34       29.99     10.88 o
 -11   1  16       29.05       42.97     11.23 o
  -9   1  16      307.25      307.32     16.38 o
  -7   1  16      128.00       90.18     12.07 o
  -5   1  16        3.48        2.12      9.57 o
  -3   1  16      108.31      123.04     15.24 o
  -1   1  16        1.87       -3.53     11.44 o
   1   1  16       23.32        6.84     11.45 o
   3   1  16        0.24       -7.23     14.35 o
   5   1  16       13.36       35.09     17.99 o
   7   1  16       38.00       72.37     45.04 o
   9   1  16      133.98      150.38     24.25 o
  11   1  16        9.38       21.12     19.45 o
  13   1  16       15.80       11.87     19.06 o
  15   1  16       36.21       27.14     20.46 o
  17   1  16        0.63        5.46     18.25 o
  19   1  16        1.15      -19.97     19.97 o
 -32   2  16        7.53       31.87     58.61 o
 -30   2  16        8.26       35.51     14.85 o
 -28   2  16       23.11       25.17     14.18 o
 -26   2  16        2.28        3.17     12.55 o
 -24   2  16       18.77       26.08     12.66 o
 -22   2  16        5.79        7.05     11.20 o
 -20   2  16        6.82       -1.29     11.01 o
 -18   2  16        0.82        8.77     10.05 o
 -16   2  16       19.71        3.62      9.17 o
 -14   2  16        8.53       11.62      8.54 o
 -12   2  16        1.45       12.34     10.27 o
 -10   2  16        1.77        1.79     10.29 o
  -8   2  16        0.39       -1.70     10.70 o
  -6   2  16       85.70       84.41     19.69 o
  -4   2  16       59.88       23.64     21.43 o
  -2   2  16        8.91       11.46     11.87 o
   0   2  16      275.32      301.23     19.58 o
   2   2  16      116.76      113.60     15.16 o
   4   2  16      101.78      139.36     33.60 o
   6   2  16       36.22       30.61     14.72 o
   8   2  16       44.96       53.39     16.08 o
  10   2  16       25.22       -2.71     14.74 o
  12   2  16        9.56        7.34     18.19 o
  14   2  16        3.77      -14.75     17.61 o
  16   2  16        0.08        8.71     19.51 o
  18   2  16        0.04       27.65     25.65 o
 -29   3  16        3.63       -3.77     12.16 o
 -27   3  16       41.22       59.77     13.78 o
 -25   3  16        0.94        9.67     15.56 o
 -23   3  16        0.48       -4.70     10.15 o
 -21   3  16        6.34        0.13     13.69 o
 -19   3  16        0.56       -3.43      9.78 o
 -17   3  16        2.92        0.27      9.32 o
 -15   3  16       36.87       34.99     15.04 o
 -13   3  16        0.98        0.15     11.70 o
 -11   3  16       68.34       70.00     11.34 o
  -9   3  16        1.91        0.50      9.50 o
  -7   3  16        9.99       15.36     11.66 o
  -5   3  16        2.94        6.33     11.64 o
  -3   3  16      202.09      186.92     16.74 o
  -1   3  16      171.40      178.91     18.31 o
   1   3  16       49.35       72.08     13.59 o
   3   3  16       53.44       47.02     13.60 o
   5   3  16      105.57      114.22     25.69 o
   7   3  16       20.27       -5.18     15.25 o
   9   3  16       29.93       24.71     18.21 o
  11   3  16        0.00      -17.55     18.25 o
  13   3  16       17.58       31.82     19.99 o
  15   3  16        4.85        7.86     19.82 o
  17   3  16       29.53       46.19     22.19 o
 -28   4  16        1.70       30.22     18.40 o
 -26   4  16       71.83       57.27     17.72 o
 -24   4  16       10.63       29.05     21.77 o
 -22   4  16        3.09      -20.11     20.11 o
 -20   4  16       17.74       39.55     18.04 o
 -18   4  16        4.16      -12.02     20.11 o
 -16   4  16       41.66       33.06     12.79 o
 -14   4  16       22.88        7.51     11.65 o
 -12   4  16        5.56       10.94     12.29 o
 -10   4  16      167.11      160.58     22.65 o
  -8   4  16       80.76       89.80     13.32 o
  -6   4  16      150.66      157.94     13.69 o
  -4   4  16       38.26       44.64     13.46 o
  -2   4  16        3.96      -11.33     11.33 o
   0   4  16      143.20      135.32     16.07 o
   2   4  16        1.83        3.92     11.92 o
   4   4  16       14.46        9.06     12.70 o
   6   4  16       66.97       81.50     15.37 o
   8   4  16       10.06       10.73     15.82 o
  10   4  16       34.96       44.12     21.71 o
  12   4  16        0.99        7.29     16.64 o
  14   4  16       14.48        3.76     36.17 o
  16   4  16        0.32       -6.13     19.46 o
 -25   5  16       61.50       96.85     18.63 o
 -23   5  16       27.54        6.99     20.21 o
 -21   5  16       10.07        7.56     14.68 o
 -19   5  16        3.49        6.65     12.56 o
 -17   5  16        3.61       -5.04     12.13 o
 -15   5  16        1.33       -7.62     13.48 o
 -13   5  16        0.01       15.84     11.98 o
 -11   5  16       16.58       15.05     13.74 o
  -9   5  16        0.20        5.29     11.90 o
  -7   5  16       51.32       47.21     14.21 o
  -5   5  16       24.22       69.13     13.46 o
  -3   5  16      102.17      143.83     15.19 o
  -1   5  16        1.14       -6.57     11.30 o
   1   5  16        7.15        6.74     13.85 o
   3   5  16       79.75      101.85     16.97 o
   5   5  16       66.80       83.62     17.17 o
   7   5  16       96.71       75.21     17.25 o
   9   5  16       30.58       45.05     17.32 o
  11   5  16       17.20       17.54     16.68 o
  13   5  16        0.02       -9.94     16.62 o
 -20   6  16        5.71       18.92     15.83 o
 -18   6  16        5.09       21.40     13.32 o
 -16   6  16       26.25       48.60     13.91 o
 -14   6  16        3.90       -8.34     11.16 o
 -12   6  16        2.57       11.72     12.07 o
 -10   6  16        2.57      -13.36     13.36 o
  -8   6  16        0.62        0.40     10.78 o
  -6   6  16       12.92       24.74     11.71 o
  -4   6  16       12.13       29.27     12.69 o
  -2   6  16       33.85       24.35     11.63 o
   0   6  16        3.35        1.87     11.58 o
   2   6  16       78.64       72.86     16.18 o
   4   6  16       36.00       66.37     20.30 o
   6   6  16       32.02       36.17     13.13 o
   8   6  16       60.55       59.36     16.71 o
 -13   7  16       13.82       42.38     12.42 o
 -11   7  16        2.07        4.52     11.12 o
  -9   7  16       16.91       21.77     10.93 o
  -7   7  16       45.74       79.09     15.72 o
  -5   7  16       50.82       56.58     14.93 o
  -3   7  16       27.97       31.69     14.49 o
  -1   7  16       18.68        7.09     14.60 o
   1   7  16        0.30       -7.60     11.22 o
 -29   1  17       29.01       58.24     19.64 o
 -27   1  17       26.86       27.82     17.28 o
 -25   1  17        0.32       -3.64     12.97 o
 -23   1  17        0.75        2.58     11.25 o
 -21   1  17       21.57       16.95     10.96 o
 -19   1  17       66.73       46.58     11.47 o
 -17   1  17       19.58       11.67      9.73 o
 -15   1  17       42.30       52.62     11.39 o
 -13   1  17       23.97       43.62     11.98 o
 -11   1  17        4.64       11.98     10.55 o
  -9   1  17       11.11       16.14     10.41 o
  -7   1  17       47.19       34.33     11.06 o
  -5   1  17        8.98      -11.37     11.37 o
  -3   1  17       62.44       57.54     15.32 o
  -1   1  17        8.50       18.86     16.25 o
   1   1  17      197.01      162.24     24.59 o
   3   1  17       66.72       98.37     22.36 o
   5   1  17       43.07       76.90     29.34 o
   7   1  17       12.68       33.24     19.36 o
   9   1  17      224.72      274.53     30.02 o
  11   1  17      247.99      305.42     68.72 o
  13   1  17       19.05       18.36     20.51 o
  15   1  17        2.45       -2.29     21.14 o
  17   1  17        0.73       -7.11     38.96 o
 -28   2  17        7.75        9.93     14.01 o
 -26   2  17        0.20      -12.64     12.64 o
 -24   2  17        1.49      -11.88     11.88 o
 -22   2  17        7.38        0.81     12.10 o
 -20   2  17       85.25       73.90     14.03 o
 -18   2  17        5.18       26.56     13.19 o
 -16   2  17      366.84      431.14     19.37 o
 -14   2  17       12.38       12.45      9.10 o
 -12   2  17       44.45       32.16     10.13 o
 -10   2  17       23.32       21.07     14.21 o
  -8   2  17       52.95       45.86     15.73 o
  -6   2  17        8.65        1.22     12.09 o
  -4   2  17       67.86       69.18     14.47 o
  -2   2  17       54.46       15.07     12.11 o
   0   2  17      100.98      124.94     19.74 o
   2   2  17       17.31        8.22     12.91 o
   4   2  17      221.29      220.41     28.49 o
   6   2  17       20.75       23.65     16.63 o
   8   2  17       61.73       46.98     20.70 o
  10   2  17        0.32      -15.75     33.21 o
  12   2  17      194.43      198.86     28.88 o
  14   2  17        3.94        8.16     23.26 o
  16   2  17       18.50       20.53     20.89 o
 -27   3  17        0.10        0.60     13.07 o
 -25   3  17        9.94       25.25     12.68 o
 -23   3  17        2.26        7.48     12.43 o
 -21   3  17       16.28       19.24     11.06 o
 -19   3  17        5.05       13.17     10.42 o
 -17   3  17       21.04       17.11     17.53 o
 -15   3  17       56.18       50.09     17.09 o
 -13   3  17       21.59       29.52     14.12 o
 -11   3  17      111.14      117.98     14.20 o
  -9   3  17      186.15      177.39     16.82 o
  -7   3  17        1.51       16.80     13.92 o
  -5   3  17        0.04        7.79     12.45 o
  -3   3  17        0.11      -10.08     12.04 o
  -1   3  17        4.04       11.52     12.65 o
   1   3  17        4.27        9.57     21.94 o
   3   3  17      168.37      180.44     21.25 o
   5   3  17       12.40        2.11     14.37 o
   7   3  17        9.63      -16.27     17.43 o
   9   3  17       86.58      128.50     25.24 o
  11   3  17       31.97       20.64     32.30 o
  13   3  17      100.85      127.10     25.04 o
  15   3  17        9.15       23.67     28.77 o
 -26   4  17        0.46       44.90     19.80 o
 -24   4  17        1.40       14.49     22.17 o
 -22   4  17        4.05       -8.73     15.24 o
 -20   4  17       27.40       39.20     22.07 o
 -18   4  17        1.24       -0.73     13.85 o
 -16   4  17       12.50       11.68     24.56 o
 -14   4  17        1.64       30.52     26.44 o
 -12   4  17       12.01        6.87     12.77 o
 -10   4  17       11.14       29.44     13.29 o
  -8   4  17        0.73       14.77     10.79 o
  -6   4  17       15.15       25.03     11.54 o
  -4   4  17        0.39       -6.53     12.45 o
  -2   4  17       33.18       35.51     14.04 o
   0   4  17       10.86        9.83     13.38 o
   2   4  17        0.01       17.17     16.16 o
   4   4  17       19.65       22.79     14.12 o
   6   4  17        6.50       24.85     14.27 o
   8   4  17      180.68      206.27     23.09 o
  10   4  17        0.10       -2.22     36.66 o
  12   4  17       16.37       -3.45     26.39 o
 -23   5  17        2.90      -16.44     30.08 o
 -21   5  17        4.97       10.12     15.93 o
 -19   5  17        1.08        8.95     17.85 o
 -17   5  17        4.57        5.51     14.43 o
 -15   5  17        1.00      -12.12     12.12 o
 -13   5  17       57.07       79.20     15.26 o
 -11   5  17       17.86       33.40     14.26 o
  -9   5  17       91.30      105.01     23.58 o
  -7   5  17       29.18       34.77     19.12 o
  -5   5  17       49.93       37.07     13.49 o
  -3   5  17        6.77        5.81     12.50 o
  -1   5  17        6.63       -5.57     12.26 o
   1   5  17       14.01       13.37     15.97 o
   3   5  17       78.03       73.56     18.15 o
   5   5  17       83.71      108.10     19.69 o
   7   5  17       14.86       11.75     16.69 o
   9   5  17       33.31       64.08     18.87 o
 -16   6  17        8.40       12.21     16.73 o
 -14   6  17        0.87       12.60     12.94 o
 -12   6  17       78.24      122.64     15.98 o
 -10   6  17        5.00       -1.48     12.51 o
  -8   6  17       36.76       19.24     14.66 o
  -6   6  17       28.97       17.91     12.80 o
  -4   6  17        0.11      -11.61     11.61 o
  -2   6  17        0.74       13.39     12.08 o
   0   6  17        2.15        8.64     12.21 o
   2   6  17        3.56      -14.69     14.69 o
   4   6  17        2.02        5.85     14.36 o
 -28   0  18        6.21       -5.58     26.88 o
 -26   0  18        3.51       19.43     21.92 o
 -24   0  18        1.59      -14.90     18.83 o
 -22   0  18       15.23        7.12     19.14 o
 -20   0  18      107.27       76.27     21.70 o
 -18   0  18       17.58       39.83     17.22 o
 -16   0  18      255.12      290.91     23.78 o
 -14   0  18       61.75       95.85     29.18 o
 -12   0  18       30.30       31.02     19.94 o
 -10   0  18        6.68       -7.69     16.27 o
  -8   0  18        1.92       11.31     17.85 o
  -6   0  18        0.76        2.57     17.04 o
  -4   0  18       14.46      -16.47     16.47 o
  -2   0  18      134.63      195.63     38.30 o
   0   0  18        0.25      -19.89     23.02 o
   2   0  18       83.68       51.62     29.59 o
   4   0  18        0.01       -3.12     23.51 o
   6   0  18       35.88       13.15     26.63 o
   8   0  18       78.52       97.98     34.69 o
  10   0  18       31.09       45.04     29.92 o
  12   0  18        0.45       -4.44     26.63 o
  14   0  18       39.11       26.63     32.06 o
 -27   1  18        6.37        9.20     18.41 o
 -25   1  18        3.89       -1.99     14.25 o
 -23   1  18        7.40       11.45     14.10 o
 -21   1  18       11.27        9.32     12.64 o
 -19   1  18       54.33       53.36     13.20 o
 -17   1  18        5.33       12.49     11.09 o
 -15   1  18       33.00       31.67     12.23 o
 -13   1  18        5.35        4.66     16.32 o
 -11   1  18        0.06        3.62     11.42 o
  -9   1  18        8.50       -3.27     12.81 o
  -7   1  18        2.52       -5.78     10.96 o
  -5   1  18        3.53      -13.18     13.18 o
  -3   1  18       84.16       88.83     17.32 o
  -1   1  18        1.57      -13.50     13.50 o
   1   1  18       15.26       18.80     18.66 o
   3   1  18       10.58       16.25     19.70 o
   5   1  18       15.43       29.59     19.18 o
   7   1  18       19.82       15.22     20.17 o
   9   1  18        8.06       33.13     25.15 o
  11   1  18        1.49       29.65     21.81 o
  13   1  18       18.02       32.10     23.78 o
 -26   2  18        0.54      -13.21     13.21 o
 -24   2  18        1.79      -11.20     12.95 o
 -22   2  18       62.14       94.25     15.78 o
 -20   2  18        3.01       18.34     13.03 o
 -18   2  18        5.55       33.12     13.02 o
 -16   2  18        0.18       20.79     12.24 o
 -14   2  18       79.32       77.68     16.45 o
 -12   2  18        2.98       12.80     11.60 o
 -10   2  18        5.91       16.69     13.93 o
  -8   2  18      118.50      123.89     24.46 o
  -6   2  18        0.00        7.09     12.90 o
  -4   2  18       40.57       12.31     13.05 o
  -2   2  18       22.71       -1.19     12.96 o
   0   2  18       30.16       28.46     29.85 o
   2   2  18       27.33       26.86     14.03 o
   4   2  18       91.87       83.94     22.65 o
   6   2  18      203.42      202.11     27.64 o
   8   2  18        0.04       17.70     20.33 o
  10   2  18       51.30      151.31     36.66 o
  12   2  18        1.99       -3.57     21.28 o
 -25   3  18        0.52       21.16     12.68 o
 -23   3  18       37.79       28.13     17.67 o
 -21   3  18       27.81       34.02     12.31 o
 -19   3  18       14.97       11.57     13.77 o
 -17   3  18        4.47       14.00     24.37 o
 -15   3  18        0.91       12.06     13.65 o
 -13   3  18        2.25       11.49     13.62 o
 -11   3  18       96.26      106.49     14.46 o
  -9   3  18       78.33      113.01     15.95 o
  -7   3  18        9.66       22.15     15.75 o
  -5   3  18        0.55       19.04     22.67 o
  -3   3  18        5.94       -4.72     14.50 o
  -1   3  18        1.33       -1.29     15.57 o
   1   3  18       39.20       59.08     17.25 o
   3   3  18        0.10       -2.85     15.67 o
   5   3  18      159.72      188.53     27.65 o
   7   3  18       25.26       51.80     22.24 o
   9   3  18       20.67       -2.15     24.41 o
  11   3  18        4.56       12.99     25.97 o
 -22   4  18        5.05       35.84     17.25 o
 -20   4  18        0.47      -18.97     18.97 o
 -18   4  18       10.81       11.02     20.46 o
 -16   4  18       11.10        6.94     14.97 o
 -14   4  18        8.76        1.67     17.44 o
 -12   4  18      126.35       89.64     18.54 o
 -10   4  18       10.09        7.69     13.53 o
  -8   4  18       14.79       27.92     12.59 o
  -6   4  18       28.72       23.13     14.23 o
  -4   4  18       14.40       37.09     15.31 o
  -2   4  18        3.48        0.01     13.77 o
   0   4  18        0.01       -2.10     13.50 o
   2   4  18        1.06        7.54     16.40 o
   4   4  18        6.71        3.39     21.88 o
   6   4  18       35.39       29.71     21.41 o
   8   4  18       13.17      -18.45     42.99 o
 -19   5  18        6.60        0.16     28.60 o
 -17   5  18        3.06       -8.25     15.22 o
 -15   5  18        0.06       -7.54     18.79 o
 -13   5  18        1.10       -3.43     14.86 o
 -11   5  18       13.96       34.99     15.27 o
  -9   5  18        0.67        0.98     13.47 o
  -7   5  18       38.53       47.02     15.15 o
  -5   5  18       18.87        8.45     13.86 o
  -3   5  18       11.82       -3.34     13.00 o
  -1   5  18        4.63        4.54     12.96 o
   1   5  18       14.89       -0.33     15.89 o
   3   5  18      248.75      347.26     34.81 o
 -25   1  19       37.82        7.56     30.41 o
 -23   1  19        2.26       22.93     15.04 o
 -21   1  19        0.02       -4.55     13.09 o
 -19   1  19       56.22       56.38     13.92 o
 -17   1  19        0.55       25.27     11.91 o
 -15   1  19        4.07        2.46     11.78 o
 -13   1  19       20.62       30.60     13.84 o
 -11   1  19       77.63       85.65     15.62 o
  -9   1  19        0.00       -2.65     12.52 o
  -7   1  19       46.02       44.21     17.05 o
  -5   1  19       52.03       71.48     17.39 o
  -3   1  19        0.50        7.63     14.72 o
  -1   1  19       23.06      -13.61     20.03 o
   1   1  19      123.48      147.21     26.90 o
   3   1  19       30.62        2.64     25.89 o
   5   1  19        5.59       -3.32     28.36 o
   7   1  19       23.62       24.52     22.21 o
   9   1  19        2.95       16.57     42.91 o
 -24   2  19       30.23       25.48     22.09 o
 -22   2  19        1.26       12.72     13.53 o
 -20   2  19        0.57        9.83     12.95 o
 -18   2  19       72.50       64.52     14.76 o
 -16   2  19       13.51       19.08     13.01 o
 -14   2  19        6.05       27.93     14.32 o
 -12   2  19       63.42       91.82     16.71 o
 -10   2  19        9.14        4.68     13.32 o
  -8   2  19       82.01      108.88     17.22 o
  -6   2  19        0.04        6.34     13.58 o
  -4   2  19       15.37       18.48     15.53 o
  -2   2  19        6.08       -9.68     14.80 o
   0   2  19        9.20       16.48     15.85 o
   2   2  19       41.51       22.94     29.10 o
   4   2  19       11.10       30.44     21.91 o
   6   2  19       34.73       48.47     22.79 o
   8   2  19        7.57       13.84     21.81 o
 -21   3  19        4.93       -6.45     16.22 o
 -19   3  19        0.47        8.20     16.25 o
 -17   3  19        4.38        7.63     15.37 o
 -15   3  19       37.42       42.47     16.22 o
 -13   3  19        9.59       29.63     14.62 o
 -11   3  19       27.01       42.15     13.38 o
  -9   3  19       78.85      104.08     23.28 o
  -7   3  19        0.73        8.94     16.37 o
  -5   3  19        6.63       27.16     16.49 o
  -3   3  19        0.66        5.35     15.61 o
  -1   3  19       19.16       41.86     17.69 o
   1   3  19        0.20       -5.21     16.02 o
   3   3  19       26.89       71.35     23.02 o
   5   3  19        6.09      -15.06     34.77 o
   7   3  19       23.86       66.74     30.91 o
 -18   4  19       20.44       48.02     18.39 o
 -16   4  19        3.85      -15.21     15.21 o
 -14   4  19       13.65       30.98     16.36 o
 -12   4  19        6.92       13.72     21.88 o
 -10   4  19       13.26       20.69     17.04 o
  -8   4  19        0.12      -11.37     12.46 o
  -6   4  19        7.26       -1.64     14.64 o
  -4   4  19        4.72       15.36     17.84 o
  -2   4  19        7.45      -16.64     16.64 o
   0   4  19       25.19       29.98     18.69 o
   2   4  19       13.00       14.25     18.29 o
  -9   5  19      127.14      179.09     22.09 o
  -7   5  19        0.08       37.80     17.05 o
  -5   5  19        3.76      -10.64     17.99 o
 -20   0  20       28.09       20.21     17.98 o
 -18   0  20      108.35      163.34     43.69 o
 -16   0  20       33.47       23.30     18.11 o
 -14   0  20       31.68       62.36     22.63 o
 -12   0  20       62.56       80.10     23.11 o
 -10   0  20       16.53        7.88     20.17 o
  -8   0  20        0.01       11.79     19.35 o
  -6   0  20        0.28        2.30     31.07 o
  -4   0  20       29.08       18.74     30.74 o
  -2   0  20       14.89       32.71     32.39 o
   0   0  20       19.41       18.74     30.91 o
   2   0  20       57.07       85.81     36.00 o
   4   0  20        0.32      -17.26     30.58 o
   6   0  20       12.02       12.66     33.04 o
 -21   1  20        1.86      -15.51     17.58 o
 -19   1  20        4.96        2.10     13.71 o
 -17   1  20       15.40       11.93     11.94 o
 -15   1  20        3.20        7.67     12.92 o
 -13   1  20       25.29       48.57     19.41 o
 -11   1  20        0.63        7.17     13.74 o
  -9   1  20       31.09       58.04     18.94 o
  -7   1  20        6.24        2.21     16.11 o
  -5   1  20        0.90       45.14     17.64 o
  -3   1  20        2.22        3.58     15.43 o
  -1   1  20        1.13       18.81     21.37 o
   1   1  20       30.59       45.70     23.63 o
   3   1  20        0.77       -0.16     21.51 o
   5   1  20        4.18       -6.20     20.28 o
 -18   2  20        1.31       20.40     15.78 o
 -16   2  20      128.90      121.68     26.01 o
 -14   2  20       65.61      110.99     21.26 o
 -12   2  20       14.35        8.65     16.83 o
 -10   2  20       23.30       70.62     22.72 o
  -8   2  20        8.20        0.42     24.00 o
  -6   2  20        6.94       25.84     18.10 o
  -4   2  20        1.26      -15.46     15.46 o
  -2   2  20        4.41       15.91     17.15 o
   0   2  20       12.24       -3.37     21.95 o
   2   2  20       14.80       20.71     22.75 o
   4   2  20       54.90       22.51     21.80 o
 -15   3  20       70.73       60.82     20.23 o
 -13   3  20       19.04       49.25     18.56 o
 -11   3  20        8.07       32.69     14.35 o
  -9   3  20        2.41       19.30     17.16 o
  -7   3  20        1.80      -11.22     16.90 o
  -5   3  20       11.36       27.41     17.93 o
  -3   3  20        4.34       28.44     17.92 o
  -1   3  20        0.06      -15.37     15.37 o
   1   3  20        2.29      -23.34     23.34 o
 -13   1  21       14.83       23.57     18.79 o
 -11   1  21       56.28       81.64     21.05 o
  -9   1  21        2.63       15.15     17.74 o
  -7   1  21        6.34       12.08     17.53 o
  -5   1  21       47.85       71.08     19.64 o
  -3   1  21       46.28      117.25     27.76 o
 
